# Supplementary material for: Chromosome-level genome and population genomics reveal evolutionary characteristics and conservation status of Chinese indigenous geese
Source: Commun Biol. 2022 Nov 7;5:1191. doi: 10.1038/s42003-022-04125-x (PMC9640629; doi:10.1038/s42003-022-04125-x)
Supplement: Supplementary file 4 — Supplementary Data 1 [file 42003_2022_4125_MOESM4_ESM.xlsx]

## Sheet: Supplementary Table 19
Supplementary Data 1. Positively selected genes identified in XGG genome.
Goose gene	Gene symbol	p-value
evm.model.Hic_asm_0.2764	IL22	2.21359e-24
evm.model.Hic_asm_0.2587	ANO4	1.03988e-16
evm.model.Hic_asm_1.160	LRRC6	6.4458e-05
evm.model.Hic_asm_1.239	MAL2	0.000856665
evm.model.Hic_asm_1.1739.1	RBM48	2.60855e-13
evm.model.Hic_asm_1.1638	KLHL7	1.02177e-11
evm.model.Hic_asm_1.310	KLF10	3.58749e-13
evm.model.Hic_asm_1.1634	QNR-71	8.06491e-11
evm.model.Hic_asm_1.520	MCMDC2	8.23321e-09
evm.model.Hic_asm_0.1143	RS1	1.2419e-15
evm.model.Hic_asm_1.1528	NEK10	4.48309e-71
evm.model.Hic_asm_1.522	VCPIP1	6.03133e-15
evm.model.Hic_asm_0.3074	SEMA3A	0.0217827
evm.model.Hic_asm_1.431	SLC7A13	1.75511e-26
evm.model.Hic_asm_1.694	ABHD3	5.83605e-37
evm.model.Hic_asm_1.1436	XCR1	8.41701e-17
evm.model.Hic_asm_1.127	TRAPPC9	1.11056e-33
evm.model.Hic_asm_1.1000.1	SLC22A23	8.36664e-24
evm.model.Hic_asm_0.1901	GJA5	1.23497e-20
evm.model.Hic_asm_1.1953	ESYT2	8.3001e-06
evm.model.Hic_asm_1.2053	PLCD1	7.77013e-25
evm.model.Hic_asm_1.195	NDUFB9	3.2185e-14
evm.model.Hic_asm_1.1972	RBM33	5.38674e-42
evm.model.Hic_asm_1.1197	NME8	5.94459e-28
evm.model.Hic_asm_1.963	SRD5A1	1.77901e-17
evm.model.Hic_asm_1.918	FRRS1L	2.27885e-30
evm.model.Hic_asm_1.910	MOCOS	0.00323995
evm.model.Hic_asm_1.904	ZNF830	8.0472e-19
evm.model.Hic_asm_1.641	MEP1B	4.36692e-11
evm.model.Hic_asm_1.345	NIPAL2	1.66615e-19
evm.model.Hic_asm_1.318	GRHL2	0.000176479
evm.model.Hic_asm_1.157	TG	8.18218e-07
evm.model.Hic_asm_0.2550	VEZT	1.76019e-24
evm.model.Hic_asm_1.189	SQLE	2.95498e-23
evm.model.Hic_asm_1.669	OSBPL1A	9.17214e-31
evm.model.Hic_asm_1.766	SPIRE1	6.34118e-39
evm.model.Hic_asm_1.575	FAM110B	1.51707e-39
evm.model.Hic_asm_1.855	TEX10	5.85001e-41
evm.model.Hic_asm_1.753	APCDD1	1.62612e-27
evm.model.Hic_asm_1.479	GDAP1	4.15504e-12
evm.model.Hic_asm_0.1142	CDKL5	2.233e-20
evm.model.Hic_asm_1.747	PPP4R1	0.00111568
evm.model.Hic_asm_1.1782	RPP38	2.65044e-05
evm.model.Hic_asm_1.1399	RECK	6.04785e-08
evm.model.Hic_asm_1.1983	DPP6	1.00405e-07
evm.model.Hic_asm_0.440	PAN3	3.06785e-10
evm.model.Hic_asm_1.364	UQCRB	0.000110259
evm.model.Hic_asm_1.943	GRB10	2.41521e-18
evm.model.Hic_asm_1.323	PABPC1	4.11543e-12
evm.model.Hic_asm_1.1375	GPLD1	3.56851e-14
evm.model.Hic_asm_1.1724	CASD1	0.000277958
evm.model.Hic_asm_1.1484	FAM198A	7.55094e-12
evm.model.Hic_asm_1.188.1	/	1.29293e-30
evm.model.Hic_asm_1.384	RNF151	0.000707728
evm.model.Hic_asm_1.1210	HERPUD2	4.0061e-07
evm.model.Hic_asm_1.1474	EAF1	1.28648e-16
evm.model.Hic_asm_1.383	KIAA1429	4.06027e-36
evm.model.Hic_asm_1.428	E2F5	1.40885e-08
evm.model.Hic_asm_1.1624	OSBPL3	3.15252e-16
evm.model.Hic_asm_1.281.1	EIF3E	1.09687e-09
evm.model.Hic_asm_1.2121	KIF9	1.02601e-10
evm.model.Hic_asm_1.89	RHPN1	2.52204e-26
evm.model.Hic_asm_1.1617.6	HNRNPA2B1	1.36448e-15
evm.model.Hic_asm_1.148	ST3GAL1	1.05716e-16
evm.model.Hic_asm_1.1813	SLC39A12	3.74652e-19
evm.model.Hic_asm_0.1150	SH3KBP1	4.10057e-08
evm.model.Hic_asm_1.724	ZBTB14	8.82539e-05
evm.model.Hic_asm_1.1086	FBXL7	1.32509e-17
evm.model.Hic_asm_1.1482	ENTPD3	1.97115e-34
evm.model.Hic_asm_1.1629	FAM221A	2.11812e-08
evm.model.Hic_asm_1.551	CLVS1	1.02721e-27
evm.model.Hic_asm_1.306	ATP6V1C1	7.12782e-17
evm.model.Hic_asm_1.652	CHST9	5.9035e-25
evm.model.Hic_asm_1.215	TBC1D31	7.6876e-28
evm.model.Hic_asm_1.1268	STK17A	1.91135e-24
evm.model.Hic_asm_1.1797	CUBN	1.8059e-07
evm.model.Hic_asm_1.1926	PITRM1	2.41397e-06
evm.model.Hic_asm_1.681	RIOK3	6.67724e-09
evm.model.Hic_asm_1.1017	GMDS	5.80753e-16
evm.model.Hic_asm_1.381	ESRP1	6.22903e-07
evm.model.Hic_asm_0.1785	DCBLD2	2.0772e-28
evm.model.Hic_asm_0.2708	ZDHHC17	1.37551e-05
evm.model.Hic_asm_1.1354	MBOAT1	2.65515e-11
evm.model.Hic_asm_1.1780	CROT	7.15896e-22
evm.model.Hic_asm_0.3054	MAGI2	6.92583e-30
evm.model.Hic_asm_1.1887	KIAA1462	1.56243e-12
evm.model.Hic_asm_1.119	DENND3	2.41545e-09
evm.model.Hic_asm_0.1792	NIT2	1.80333e-14
evm.model.Hic_asm_1.935	VSTM2A	2.94014e-17
evm.model.Hic_asm_1.1745.5	ANKIB1	2.14492e-17
evm.model.Hic_asm_1.771	CEP192	2.50103e-05
evm.model.Hic_asm_1.2062	AQP1	3.87941e-14
evm.model.Hic_asm_1.1939	WDR37	7.51306e-07
evm.model.Hic_asm_1.2067	ADCYAP1R1	9.87547e-10
evm.model.Hic_asm_1.1481	GGCT	0.000393365
evm.model.Hic_asm_1.476	CRISPLD1	3.85646e-25
evm.model.Hic_asm_1.1885	MAP3K8	5.17807e-08
evm.model.Hic_asm_1.1771	SRI	5.57439e-05
evm.model.Hic_asm_0.3037_evm.model.Hic_asm_0.3038	NAPEPLD	1.33924e-14
evm.model.Hic_asm_1.1897	ZEB1	3.52576e-11
evm.model.Hic_asm_1.2157	CDC25A	1.26285e-16
evm.model.Hic_asm_1.1666	AGR2	1.68385e-09
evm.model.Hic_asm_1.372	NDUFAF6	6.35909e-08
evm.model.Hic_asm_1.2079	HHATL	4.37391e-21
evm.model.Hic_asm_1.579	SDR16C5	1.26839e-19
evm.model.Hic_asm_1.985	SNRNP48	9.17194e-08
evm.model.Hic_asm_1.126	CHRAC1	8.97072e-06
evm.model.Hic_asm_1.1580	BTD	2.18329e-09
evm.model.Hic_asm_1.611	ST18	1.28906e-14
evm.model.Hic_asm_1.848	NR4A3	3.49226e-40
evm.model.Hic_asm_0.2730	ZFC3H1	3.33371e-09
evm.model.Hic_asm_1.165	OC90	5.38682e-15
evm.model.Hic_asm_1.103	ARC	5.4382e-27
evm.model.Hic_asm_1.2105	ALS2CL	1.98689e-29
evm.model.Hic_asm_1.2103	JMJD4	1.89389e-28
evm.model.Hic_asm_1.2010	XYLB	2.331e-25
evm.model.Hic_asm_0.2208	SLC13A4	3.6852e-10
evm.model.Hic_asm_1.312	UBR5	1.6737e-11
evm.model.Hic_asm_1.1938	ADARB2	2.9216e-31
evm.model.Hic_asm_1.1568	TBC1D5	1.22835e-11
evm.model.Hic_asm_1.1965	UBE3C	2.39792e-26
evm.model.Hic_asm_1.841	BLOC1S4	3.22219e-22
evm.model.Hic_asm_2.529	TMEM30A	4.14302e-18
evm.model.Hic_asm_2.1676	MAL	3.60771e-20
evm.model.Hic_asm_2.1469	DTL	5.00811e-26
evm.model.Hic_asm_2.436	GCM1	8.03583e-16
evm.model.Hic_asm_2.1714	EHBP1	3.05588e-39
evm.model.Hic_asm_2.1819	FAM161A	0.0137986
evm.model.Hic_asm_2.1198	GPR137B	2.67661e-22
evm.model.Hic_asm_2.1508	MARC2	5.5462e-12
evm.model.Hic_asm_2.1293	ABCC10	2.04342e-06
evm.model.Hic_asm_2.224	ANKRD66	0.0122058
evm.model.Hic_asm_2.568.1	SNAP91	1.66842e-25
evm.model.Hic_asm_2.581	NT5E	2.86717e-14
evm.model.Hic_asm_2.1191	ARID4B	2.03735e-15
evm.model.Hic_asm_2.974	SYNJ2	7.8831e-11
evm.model.Hic_asm_2.1166	DISC1	2.43955e-15
evm.model.Hic_asm_2.719	ARMC2	0.00928931
evm.model.Hic_asm_2.1149	GALNT2	2.2693e-39
evm.model.Hic_asm_2.1067	TCP1	0.000310943
evm.model.Hic_asm_2.825	SMPDL3A	2.05188e-07
evm.model.Hic_asm_0.1242	RPL8	1.45501e-17
evm.model.Hic_asm_0.1240	USP9X	1.57833e-06
evm.model.Hic_asm_2.1511	MARK1	9.50805e-12
evm.model.Hic_asm_2.499	B3GAT2	0.000125201
evm.model.Hic_asm_2.1077.2	MAP3K4	1.21377e-27
evm.model.Hic_asm_0.1767	ATP1B1	8.88703e-24
evm.model.Hic_asm_2.986	NOX3	0.000550408
evm.model.Hic_asm_2.531	FILIP1	2.41452e-36
evm.model.Hic_asm_2.768	FRK	1.56245e-05
evm.model.Hic_asm_2.785	RFX6	9.82454e-06
evm.model.Hic_asm_2.282	MATN3	0.000594214
evm.model.Hic_asm_2.17	GTF3C2	9.73139e-15
evm.model.Hic_asm_2.315	DDX1	0.000260719
evm.model.Hic_asm_2.1851	MKKS	1.29071e-19
evm.model.Hic_asm_2.7.2	KRTCAP3	5.74572e-13
evm.model.Hic_asm_2.1301	XPO5	1.70539e-43
evm.model.Hic_asm_2.1033	UST	1.36103e-11
evm.model.Hic_asm_2.1253	AHCTF1	3.6064e-59
evm.model.Hic_asm_2.1138	TRIM67	1.31257e-13
evm.model.Hic_asm_2.1050	FBXO30	8.1959e-10
evm.model.Hic_asm_2.833	TPD52L1	1.42979e-06
evm.model.Hic_asm_2.1299	POLR1C	2.3686e-08
evm.model.Hic_asm_2.1397	SRBD1	9.63836e-23
evm.model.Hic_asm_2.1538	CENPF	2.66238e-06
evm.model.Hic_asm_2.1791	PNPT1	0.00376942
evm.model.Hic_asm_2.1677	MRPS5	1.79101e-21
evm.model.Hic_asm_2.747.2	NAGLT1	1.38031e-06
evm.model.Hic_asm_2.501	OGFRL1	7.00127e-07
evm.model.Hic_asm_2.999	FBXO5	2.01787e-12
evm.model.Hic_asm_2.1553	NSL1	8.70742e-14
evm.model.Hic_asm_2.85	DRC1	3.88308e-12
evm.model.Hic_asm_2.1707	MCM8	2.42234e-37
evm.model.Hic_asm_2.918	PEX7	2.19755e-08
evm.model.Hic_asm_2.151	TDH	3.06594e-23
evm.model.Hic_asm_2.1068	PNLDC1	1.17878e-15
evm.model.Hic_asm_2.682	LIN28B	1.0851e-15
evm.model.Hic_asm_2.1261	PRKD3	1.5729e-42
evm.model.Hic_asm_2.1098	MPC1	0.00304396
evm.model.Hic_asm_2.791	DCBLD1	1.63203e-39
evm.model.Hic_asm_0.31	GAB2	2.68123e-11
evm.model.Hic_asm_2.1135	GNPAT	1.2843e-05
evm.model.Hic_asm_2.136	SOX7	1.24612e-09
evm.model.Hic_asm_2.1344	BTBD9	4.00739e-23
evm.model.Hic_asm_2.9	PPM1G	6.55742e-13
evm.model.Hic_asm_2.1654	ENTPD6	3.41373e-20
evm.model.Hic_asm_2.1598	KCNK12	0.000203366
evm.model.Hic_asm_2.99	CENPO	6.74296e-36
evm.model.Hic_asm_2.1305	EPHX1	9.41412e-26
evm.model.Hic_asm_2.196	MUT	1.44973e-10
evm.model.Hic_asm_2.1130	DLL1	0.0208461
evm.model.Hic_asm_2.267	APOB	0.017945
evm.model.Hic_asm_2.790	ROS1	4.97408e-18
evm.model.Hic_asm_2.1156	NUP133	9.18513e-06
evm.model.Hic_asm_2.694	QRSL1	7.83475e-33
evm.model.Hic_asm_2.402	ERICH1	2.14776e-08
evm.model.Hic_asm_2.112	FBXO16	1.64575e-28
evm.model.Hic_asm_2.1583	/	1.53992e-06
evm.model.Hic_asm_2.575	TBX18	3.15005e-16
evm.model.Hic_asm_2.1161	EXOC8	6.13206e-15
evm.model.Hic_asm_2.1278	GPATCH11	1.18841e-09
evm.model.Hic_asm_0.2712.2	NAP1L1	4.67832e-06
evm.model.Hic_asm_2.760	LAMA4	1.76818e-16
evm.model.Hic_asm_2.993	SCAF8	0.000536532
evm.model.Hic_asm_2.1892	C1D	1.25229e-05
evm.model.Hic_asm_2.587	CGA	4.76729e-19
evm.model.Hic_asm_2.1630	OVOL2	2.50085e-05
evm.model.Hic_asm_2.1502	TAF1A	5.61287e-09
evm.model.Hic_asm_2.1652	PEX6	7.77316e-17
evm.model.Hic_asm_2.1273	VIT	1.68347e-11
evm.model.Hic_asm_2.1260	QPCT	1.24703e-26
evm.model.Hic_asm_2.323	GREB1	1.01681e-10
evm.model.Hic_asm_0.2209	FAM180A	1.36084e-18
evm.model.Hic_asm_0.2589	UTP20	2.88124e-19
evm.model.Hic_asm_2.772	DSE	3.76168e-11
evm.model.Hic_asm_2.888.3	SLC18B1	4.62961e-20
evm.model.Hic_asm_2.1153	TAF5L	4.5098e-31
evm.model.Hic_asm_2.949	GPR126	2.68286e-14
evm.model.Hic_asm_2.1296	TJAP1	2.19169e-28
evm.model.Hic_asm_2.1109	MLLT4	3.29038e-06
evm.model.Hic_asm_5.711.2	LSM6	0.0380554
evm.model.Hic_asm_0.2804	USP15	3.03281e-23
evm.model.Hic_asm_5.374	SEL1L3	0.000236133
evm.model.Hic_asm_5.481	FRYL	1.83654e-10
evm.model.Hic_asm_0.1284	U2AF1	1.16382e-12
evm.model.Hic_asm_5.1153	EGF	2.77759e-06
evm.model.Hic_asm_5.810	MFAP3L	1.03819e-10
evm.model.Hic_asm_5.681	SETD7	1.13528e-14
evm.model.Hic_asm_5.426.1	LIAS	5.24799e-28
evm.model.Hic_asm_5.772	FAM198B	2.65505e-13
evm.model.Hic_asm_5.1109	BANK1	0.0140427
evm.model.Hic_asm_5.870	LRP2BP	4.01167e-14
evm.model.Hic_asm_5.692	RNF150	6.48572e-11
evm.model.Hic_asm_5.631	/	1.53551e-12
evm.model.Hic_asm_5.448	BEND4	0.00317719
evm.model.Hic_asm_5.607	SYNPO2	1.33598e-15
evm.model.Hic_asm_5.912	SLC20A2	1.35187e-25
evm.model.Hic_asm_5.881	CYP4V2	1.02949e-35
evm.model.Hic_asm_5.882	KLKB1	1.78957e-41
evm.model.Hic_asm_0.2046	PHF21B	4.01278e-18
evm.model.Hic_asm_5.806.1	NEK1	1.3211e-33
evm.model.Hic_asm_5.580_evm.model.Hic_asm_5.581	AFF1	1.59001e-14
evm.model.Hic_asm_0.502	EXOSC8	2.2719e-20
evm.model.Hic_asm_5.698	INPP4B	0.0245728
evm.model.Hic_asm_5.623	EXOSC9	1.10626e-16
evm.model.Hic_asm_5.500	SCFD2	0.00209691
evm.model.Hic_asm_5.274	SORCS2	1.82165e-26
evm.model.Hic_asm_5.92	SMYD5	4.21876e-30
evm.model.Hic_asm_5.241	ADD1	1.11272e-18
evm.model.Hic_asm_5.150	EIF2AK3	2.47987e-18
evm.model.Hic_asm_5.1082	PDLIM5	2.19026e-33
evm.model.Hic_asm_5.269	HTRA3	3.44194e-10
evm.model.Hic_asm_5.278	GRPEL1	0.000637318
evm.model.Hic_asm_5.204.1	MAEA	0.000442588
evm.model.Hic_asm_5.619	QRFPR	1.0487e-34
evm.model.Hic_asm_5.210	SLBP	0.000334872
evm.model.Hic_asm_5.598	ENOPH1	1.35025e-09
evm.model.Hic_asm_5.406	PGM2	2.96564e-10
evm.model.Hic_asm_5.1015	UGT2A1	0.000409748
evm.model.Hic_asm_5.228	POLN	8.84469e-21
evm.model.Hic_asm_5.196	FGFRL1	0.00179546
evm.model.Hic_asm_5.152	HRH2	1.57225e-36
evm.model.Hic_asm_5.784	NPY5R	9.37439e-50
evm.model.Hic_asm_5.1036	LEPROTL1	0.000830245
evm.model.Hic_asm_5.801	DDX60	3.3438e-12
evm.model.Hic_asm_5.435	CHRNA9	7.51324e-35
evm.model.Hic_asm_5.292	EVC	1.60592e-47
evm.model.Hic_asm_5.1185	METTL14	0.000320131
evm.model.Hic_asm_5.616	PRDM5	1.133e-24
evm.model.Hic_asm_5.1098	MTTP	5.82591e-11
evm.model.Hic_asm_5.1149	GAR1	3.92068e-09
evm.model.Hic_asm_5.245	NOP14	1.05551e-15
evm.model.Hic_asm_5.124	PTPRA	1.80139e-07
evm.model.Hic_asm_5.546	/	1.22044e-06
evm.model.Hic_asm_5.798	ANXA10	3.12449e-22
evm.model.Hic_asm_5.873	/	6.0933e-11
evm.model.Hic_asm_5.476	SLC10A4	2.04124e-18
evm.model.Hic_asm_5.1049	PPP1R3B	1.50337e-05
evm.model.Hic_asm_5.755	FGA	1.39649e-05
evm.model.Hic_asm_5.369	ANAPC4	1.24858e-24
evm.model.Hic_asm_5.243.4	MFSD10	8.75735e-40
evm.model.Hic_asm_5.854	RWDD4	6.68414e-13
evm.model.Hic_asm_5.405	RELL1	1.28631e-10
evm.model.Hic_asm_5.934	PURG	5.96294e-18
evm.model.Hic_asm_5.167	CD8A	4.63436e-08
evm.model.Hic_asm_5.473	TEC	1.03755e-07
evm.model.Hic_asm_5.689	TBC1D9	0.00926983
evm.model.Hic_asm_6.805	CKAP5	4.15946e-11
evm.model.Hic_asm_0.1453	RAD51AP1	7.03524e-10
evm.model.Hic_asm_6.794	SIRT3	4.50323e-08
evm.model.Hic_asm_6.504	PROX2	5.14419e-14
evm.model.Hic_asm_6.768	DNAJC17	0.028773
evm.model.Hic_asm_6.353	DICER1	0.00164627
evm.model.Hic_asm_6.1066	PPP6R3	1.08692e-42
evm.model.Hic_asm_6.1070	CPT1A	4.88534e-48
evm.model.Hic_asm_6.46	L2HGDH	9.41031e-23
evm.model.Hic_asm_6.141	DACT1	1.91021e-14
evm.model.Hic_asm_0.2128	CALD1	8.6194e-24
evm.model.Hic_asm_6.525	CCDC176	6.48044e-08
evm.model.Hic_asm_6.516	ISCA2	9.04465e-09
evm.model.Hic_asm_6.929	/	9.78248e-07
evm.model.Hic_asm_6.804	LRP4	9.07704e-17
evm.model.Hic_asm_6.933	SMOC1	7.18934e-18
evm.model.Hic_asm_6.1096	NAT10	8.32271e-24
evm.model.Hic_asm_6.1083	PPFIA1	4.49945e-20
evm.model.Hic_asm_6.609	CD81	3.12726e-13
evm.model.Hic_asm_6.1160	KBTBD4	4.38019e-39
evm.model.Hic_asm_6.2	LRFN5	2.09215e-12
evm.model.Hic_asm_6.812	ATG13	2.17922e-29
evm.model.Hic_asm_6.1139	EXT2	5.81075e-18
evm.model.Hic_asm_6.1119	RAG1	2.22587e-16
evm.model.Hic_asm_6.198	MTHFD1	1.19528e-25
evm.model.Hic_asm_6.750	/	1.4856e-21
evm.model.Hic_asm_6.230	CEP170B	2.19322e-95
evm.model.Hic_asm_6.941	PLEKHD1	3.09417e-24
evm.model.Hic_asm_6.317	EML1	0.00126037
evm.model.Hic_asm_6.79.1	PSMC6	3.51797e-23
evm.model.Hic_asm_6.850	INO80	2.007e-28
evm.model.Hic_asm_6.17	FKBP3	5.03886e-05
evm.model.Hic_asm_6.944	ERH	0.0130419
evm.model.Hic_asm_6.377	ITPK1	3.37022e-21
evm.model.Hic_asm_6.1025	SCFD1	4.0206e-13
evm.model.Hic_asm_6.515	NPC2	0.033659
evm.model.Hic_asm_6.365	PPP4R4	9.31314e-11
evm.model.Hic_asm_0.1469	/	0.000112123
evm.model.Hic_asm_6.509	FCF1	4.23259e-09
evm.model.Hic_asm_6.775	SYT12	7.36225e-20
evm.model.Hic_asm_6.165	MNAT1	2.01682e-18
evm.model.Hic_asm_6.490	FOS	1.57893e-07
evm.model.Hic_asm_6.1223	SLC6A5	6.00512e-15
evm.model.Hic_asm_6.1258	ELP4	7.71151e-16
evm.model.Hic_asm_6.1264	PRRG4	4.37404e-21
evm.model.Hic_asm_6.1274	KIAA1549L	5.16668e-21
evm.model.Hic_asm_6.1352	EIF4G2	1.46975e-09
evm.model.Hic_asm_6.520	ABCD4	2.52718e-37
evm.model.Hic_asm_6.1105	CD44	9.68554e-05
evm.model.Hic_asm_6.1106	SLC1A2	0.00266869
evm.model.Hic_asm_0.1066.1	KAL1	1.02393e-07
evm.model.Hic_asm_6.331	BCL11B	1.19479e-44
evm.model.Hic_asm_6.1082	FADD	1.64831e-14
evm.model.Hic_asm_6.870	JMJD7	5.65856e-22
evm.model.Hic_asm_6.1186	SLC43A3	1.29545e-33
evm.model.Hic_asm_6.634	LDHA	5.3616e-06
evm.model.Hic_asm_6.899	/	4.27949e-27
evm.model.Hic_asm_6.1248	METTL15	0.000182625
evm.model.Hic_asm_6.40	KLHDC2	1.33382e-27
evm.model.Hic_asm_6.818	RIHB	5.83887e-05
evm.model.Hic_asm_6.453	ISM2	5.27872e-25
evm.model.Hic_asm_6.133	SLC35F4	6.86122e-24
evm.model.Hic_asm_6.475	ESRRB	1.1922e-05
evm.model.Hic_asm_6.378	CHGA	0.00116974
evm.model.Hic_asm_6.51	MAP4K5	1.41715e-08
evm.model.Hic_asm_6.50	CDKL1	4.66733e-18
evm.model.Hic_asm_6.456	VIPAS39	8.52278e-35
evm.model.Hic_asm_6.722	NUP160	3.13648e-15
evm.model.Hic_asm_6.1257	IMMP1L	2.23118e-14
evm.model.Hic_asm_6.970	ATP6V1D	8.05367e-17
evm.model.Hic_asm_6.467	ZDHHC22	1.04962e-08
evm.model.Hic_asm_6.578	MUC5B	2.07182e-16
evm.model.Hic_asm_0.881	RASA3	1.50284e-08
evm.model.Hic_asm_6.73	TXNDC16	1.14254e-47
evm.model.Hic_asm_6.300	DYNC1H1	0.0141566
evm.model.Hic_asm_6.276	AMN	8.56107e-09
evm.model.Hic_asm_7.495	TFCP2L1	3.38897e-07
evm.model.Hic_asm_7.452	TGFBR2	4.95314e-09
evm.model.Hic_asm_7.129	FN1	1.2338e-12
evm.model.Hic_asm_7.210	PCNT	2.46122e-75
evm.model.Hic_asm_7.477	SEMA5B	1.77673e-16
evm.model.Hic_asm_7.155	TRPM8	2.00952e-23
evm.model.Hic_asm_7.262	NBEAL1	0.000445015
evm.model.Hic_asm_7.217	ALS2	2.29245e-13
evm.model.Hic_asm_7.398_evm.model.Hic_asm_7.399	KCNH7	2.25669e-13
evm.model.Hic_asm_7.376	CERS6	4.74958e-26
evm.model.Hic_asm_7.362	PPIG	1.8137e-22
evm.model.Hic_asm_7.284	ZNF385B	0.00125344
evm.model.Hic_asm_7.141	MLPH	3.87909e-05
evm.model.Hic_asm_7.148	IQCA1L	2.59611e-09
evm.model.Hic_asm_7.213	S100B	5.02512e-08
evm.model.Hic_asm_7.508	CCDC148	3.05387e-27
evm.model.Hic_asm_7.638	ESYT3	5.93587e-22
evm.model.Hic_asm_7.223.1	BMPR2	5.57009e-17
evm.model.Hic_asm_7.453	SNX4	0.000213329
evm.model.Hic_asm_7.357	METTL5	1.03358e-12
evm.model.Hic_asm_7.249.1	NRP2	2.54115e-61
evm.model.Hic_asm_0.2476	SGSM3	5.73054e-22
evm.model.Hic_asm_7.554	MMADHC	1.34024e-15
evm.model.Hic_asm_7.645	ANKZF1	3.50703e-09
evm.model.Hic_asm_7.496	GLI2	6.54973e-60
evm.model.Hic_asm_7.669	BCS1L	1.25731e-11
evm.model.Hic_asm_7.202	ADARB1	0.0131132
evm.model.Hic_asm_7.3	STRADB	1.80985e-14
evm.model.Hic_asm_7.184	NDUFA10	1.16822e-07
evm.model.Hic_asm_7.549	TNFAIP6	4.19589e-12
evm.model.Hic_asm_7.484	IQCB1	2.50792e-16
evm.model.Hic_asm_7.622	DDX18	0.000818288
evm.model.Hic_asm_7.125	ATIC	5.33718e-23
evm.model.Hic_asm_7.559	EPC2	5.9445e-29
evm.model.Hic_asm_7.309	HOXD4	2.12162e-14
evm.model.Hic_asm_7.55	MYO1B	6.00354e-30
evm.model.Hic_asm_7.676	USP37	5.7896e-39
evm.model.Hic_asm_7.195	FTCD	3.29633e-05
evm.model.Hic_asm_7.89	FAM171B	4.17863e-05
evm.model.Hic_asm_7.604	RAB3GAP1	2.76691e-26
evm.model.Hic_asm_7.607	CCNT2	6.54237e-09
evm.model.Hic_asm_7.363	FASTKD1	1.35452e-40
evm.model.Hic_asm_7.274	PDE1A	3.97687e-13
evm.model.Hic_asm_7.157	SPP2	0.00237068
evm.model.Hic_asm_8.597	TECTB	1.9467e-07
evm.model.Hic_asm_8.740	CLRN3	5.75912e-16
evm.model.Hic_asm_8.191	H2AFY2	1.46815e-05
evm.model.Hic_asm_8.578	ADD3	1.35902e-30
evm.model.Hic_asm_8.361	C10ORF71	8.21083e-11
evm.model.Hic_asm_8.761	JAKMIP3	1.28351e-12
evm.model.Hic_asm_0.2946	PANX2	3.33707e-15
evm.model.Hic_asm_8.517	LZTS2	5.42682e-22
evm.model.Hic_asm_8.25	ADK	1.77825e-27
evm.model.Hic_asm_8.428	ZNF518A	5.96375e-18
evm.model.Hic_asm_0.2172	SLC6A12	3.66487e-10
evm.model.Hic_asm_8.555	SH3PXD2A	2.90686e-16
evm.model.Hic_asm_8.355	ARHGAP22	0.00104569
evm.model.Hic_asm_8.668	INPP5F	0
evm.model.Hic_asm_8.31	SAMD8	5.19377e-08
evm.model.Hic_asm_0.2907	AASS	2.79262e-11
evm.model.Hic_asm_8.619	AFAP1L2	1.18913e-27
evm.model.Hic_asm_8.207	SGPL1	9.56875e-05
evm.model.Hic_asm_8.530	ACTR1A	1.21614e-12
evm.model.Hic_asm_8.243	DNAJC9	6.51998e-10
evm.model.Hic_asm_8.167	PBLD	1.20397e-22
evm.model.Hic_asm_8.449	COX15	6.81843e-07
evm.model.Hic_asm_8.452	ENTPD7	4.40273e-54
evm.model.Hic_asm_8.498	FGF8	7.7658e-11
evm.model.Hic_asm_8.617	TDRD1	1.06691e-12
evm.model.Hic_asm_8.284	TUBGCP2	8.30822e-26
evm.model.Hic_asm_8.775	/	3.95858e-17
evm.model.Hic_asm_8.86	GHITM	3.67303e-32
evm.model.Hic_asm_8.562	SFR1	4.54458e-21
evm.model.Hic_asm_8.27	KAT6B	0.000430897
evm.model.Hic_asm_8.180	VPS26A	8.08137e-11
evm.model.Hic_asm_0.318	/	2.19937e-09
evm.model.Hic_asm_8.412	CEP55	1.86011e-07
evm.model.Hic_asm_8.574	XPNPEP1	1.5445e-15
evm.model.Hic_asm_8.338	ZFAND4	3.31815e-17
evm.model.Hic_asm_8.395	PPP1R3C	8.87535e-10
evm.model.Hic_asm_8.561	COL17A1	1.30766e-12
evm.model.Hic_asm_8.401	NOC3L	4.51693e-71
evm.model.Hic_asm_0.2071	LRP6	3.33171e-54
evm.model.Hic_asm_8.182	SUPV3L1	1.83637e-15
evm.model.Hic_asm_8.650	FAM204A	0.00686227
evm.model.Hic_asm_8.240	ECD	3.08333e-07
evm.model.Hic_asm_8.244	TFAM	1.49604e-07
evm.model.Hic_asm_8.384.4	SLC16A12	8.13228e-34
evm.model.Hic_asm_8.669	MCMBP	7.60481e-22
evm.model.Hic_asm_8.53	ZMIZ1	3.2086e-31
evm.model.Hic_asm_8.236	PLA2G12B	2.40384e-23
evm.model.Hic_asm_0.1079	WWC3	1.09279e-06
evm.model.Hic_asm_8.89	LRIT1	3.106e-17
evm.model.Hic_asm_8.420	MARCH5	1.24297e-24
evm.model.Hic_asm_8.527	TMEM180	3.3225e-06
evm.model.Hic_asm_8.732	C10ORF90	0.000512973
evm.model.Hic_asm_0.1933	GBE1	2.37669e-10
evm.model.Hic_asm_9.427	TIE1	6.55624e-50
evm.model.Hic_asm_9.334	SWT1	3.65261e-24
evm.model.Hic_asm_9.344	RGL1	2.92031e-37
evm.model.Hic_asm_9.576.1	ECHDC2	2.03075e-18
evm.model.Hic_asm_9.554	TTC39A	3.36976e-41
evm.model.Hic_asm_9.262	ANGPTL1	7.96642e-06
evm.model.Hic_asm_9.721	CTH	9.06426e-08
evm.model.Hic_asm_9.653	TM2D1	5.09591e-07
evm.model.Hic_asm_9.101	WDR47	2.476e-07
evm.model.Hic_asm_9.373	SYDE2	2.42136e-10
evm.model.Hic_asm_9.733	ERICH3	9.07432e-24
evm.model.Hic_asm_9.680	RAVER2	9.30881e-10
evm.model.Hic_asm_9.613	PCSK9	1.17895e-09
evm.model.Hic_asm_9.260	FAM20B	6.84117e-15
evm.model.Hic_asm_9.600	MRPL37	0.000586627
evm.model.Hic_asm_9.584	LRP8	7.76488e-80
evm.model.Hic_asm_0.1099	TRAPPC2	1.16661e-08
evm.model.Hic_asm_9.511	NSUN4	5.30862e-24
evm.model.Hic_asm_9.509	LRRC41	1.97165e-09
evm.model.Hic_asm_9.424	CFAP57	1.09612e-29
evm.model.Hic_asm_9.374	WDR63	1.24502e-12
evm.model.Hic_asm_9.367	CYR61	7.00198e-21
evm.model.Hic_asm_9.364	ODF2L	4.1182e-14
evm.model.Hic_asm_9.327	PRG4	1.07941e-07
evm.model.Hic_asm_9.270.1	SEC16B	1.53619e-36
evm.model.Hic_asm_0.2982	TPRKB	2.04484e-11
evm.model.Hic_asm_0.78	UVRAG	5.08029e-36
evm.model.Hic_asm_9.257	TOR3A	4.5996e-27
evm.model.Hic_asm_9.298	NPL	1.06029e-18
evm.model.Hic_asm_9.676	ROR1	8.52811e-33
evm.model.Hic_asm_9.379	SSX2IP	9.46932e-42
evm.model.Hic_asm_9.402	PTGFR	1.93501e-10
evm.model.Hic_asm_9.361	/	1.45012e-23
evm.model.Hic_asm_9.226	RGS16	3.56125e-06
evm.model.Hic_asm_9.629	C8B	9.49597e-52
evm.model.Hic_asm_9.413	AK5	3.88591e-31
evm.model.Hic_asm_9.152	CRIP2	4.68539e-12
evm.model.Hic_asm_9.290	SERPINC1	3.33669e-17
evm.model.Hic_asm_9.486	AKR1A1	1.89892e-26
evm.model.Hic_asm_9.394	TTLL7	0.00833418
evm.model.Hic_asm_9.737	LHX8	3.62903e-23
evm.model.Hic_asm_9.13	EPHX4	1.58794e-27
evm.model.Hic_asm_9.625	C8A	0.000220987
evm.model.Hic_asm_9.419	ST6GALNAC3	6.61237e-11
evm.model.Hic_asm_9.591	YIPF1	6.51537e-05
evm.model.Hic_asm_0.1746	BOC	1.4589e-09
evm.model.Hic_asm_9.514	/	1.00695e-10
evm.model.Hic_asm_9.242	QSOX1	3.00647e-23
evm.model.Hic_asm_9.732	TNNI3K	8.05249e-11
evm.model.Hic_asm_9.309	BRINP3	1.16927e-17
evm.model.Hic_asm_9.448	DMAP1	8.40874e-10
evm.model.Hic_asm_0.2768	DYRK2	0.0117204
evm.model.Hic_asm_9.389	RPF1	6.78201e-06
evm.model.Hic_asm_9.375	MCOLN3	5.89882e-24
evm.model.Hic_asm_10.423	SLC12A9	1.28786e-18
evm.model.Hic_asm_10.334	UTS2B	7.98903e-13
evm.model.Hic_asm_0.3079	/	0.00257698
evm.model.Hic_asm_0.19	RCJMB04_13P7	1.76306e-10
evm.model.Hic_asm_10.559	SERPINI1	7.1128e-13
evm.model.Hic_asm_10.173	VPS8	5.71934e-14
evm.model.Hic_asm_10.156	C2ORF82	4.68913e-09
evm.model.Hic_asm_10.585	PPM1L	3.36452e-05
evm.model.Hic_asm_10.589	ARL14	1.74064e-17
evm.model.Hic_asm_10.514	TBL1XR1	1.37889e-29
evm.model.Hic_asm_10.524	NCEH1	3.5575e-28
evm.model.Hic_asm_10.82	FARSB	1.01899e-10
evm.model.Hic_asm_10.79	ACSL3	5.16898e-20
evm.model.Hic_asm_10.439	AP2M1	0.000418145
evm.model.Hic_asm_10.69	CUL3	1.6031e-16
evm.model.Hic_asm_10.394	LRCH3	0.000379115
evm.model.Hic_asm_10.265	HDLBP	6.83635e-24
evm.model.Hic_asm_10.436	ABCC5	3.17038e-27
evm.model.Hic_asm_10.237	NRROS	9.66172e-35
evm.model.Hic_asm_10.336	GMNC	0.00747146
evm.model.Hic_asm_10.348	TP63	1.93602e-26
evm.model.Hic_asm_10.329	MB21D2	1.3146e-24
evm.model.Hic_asm_10.342	CLDN16	7.05768e-11
evm.model.Hic_asm_10.250.1	ATG4B	1.01781e-17
evm.model.Hic_asm_10.182.2	CEP63	4.01061e-36
evm.model.Hic_asm_10.495	USP13	4.7017e-25
evm.model.Hic_asm_10.290	KLHL6	3.78207e-45
evm.model.Hic_asm_10.434	CAPN10	4.05888e-32
evm.model.Hic_asm_10.50	MRPL44	7.15967e-08
evm.model.Hic_asm_10.234	PIGX	4.94179e-23
evm.model.Hic_asm_0.1797	ADGRG7	6.19713e-35
evm.model.Hic_asm_10.306	MFI2	0.000651026
evm.model.Hic_asm_10.485	ATP11B	0.000582219
evm.model.Hic_asm_10.496	NDUFB5	4.02197e-07
evm.model.Hic_asm_10.254	KLHL30	0.000667838
evm.model.Hic_asm_10.617	TIPARP	4.61627e-45
evm.model.Hic_asm_10.612	PTX3	0.00252488
evm.model.Hic_asm_14.259	UBA3	9.95664e-23
evm.model.Hic_asm_14.273	MAGI1	4.61083e-24
evm.model.Hic_asm_14.518	PBRM1	2.27149e-08
evm.model.Hic_asm_14.88	ECM2	1.77612e-07
evm.model.Hic_asm_14.85	OMD	6.35833e-08
evm.model.Hic_asm_14.82	CENPP	6.54276e-13
evm.model.Hic_asm_14.228	CNTN3	0.000363019
evm.model.Hic_asm_14.261	TMF1	1.59169e-09
evm.model.Hic_asm_14.280	ATXN7	2.06927e-31
evm.model.Hic_asm_14.150	IFT122	1.26982e-13
evm.model.Hic_asm_14.174	LMCD1	9.76195e-40
evm.model.Hic_asm_14.492	ZMYND10	8.32513e-53
evm.model.Hic_asm_14.21	APPL1	1.01476e-13
evm.model.Hic_asm_14.236	SHQ1	8.74407e-07
evm.model.Hic_asm_14.307	ARIH2	2.99424e-21
evm.model.Hic_asm_14.479	CISH	1.82421e-34
evm.model.Hic_asm_14.426	DNASE1L3	6.35374e-21
evm.model.Hic_asm_14.363	UROC1	0.00465877
evm.model.Hic_asm_14.135.1	RRP9	3.10504e-20
evm.model.Hic_asm_14.19	IL17RD	6.89932e-23
evm.model.Hic_asm_14.204	LRRN1	6.46303e-33
evm.model.Hic_asm_14.121	RAD54L2	7.15161e-11
evm.model.Hic_asm_14.315	/	1.759e-34
evm.model.Hic_asm_14.362	NTN4	9.23469e-22
evm.model.Hic_asm_14.341	BRPF1	5.14198e-47
evm.model.Hic_asm_14.262	EOGT	1.6311e-27
evm.model.Hic_asm_14.357	SLC6A6	3.71233e-17
evm.model.Hic_asm_14.520	NT5DC2	1.42285e-22
evm.model.Hic_asm_14.439	PPM1M	1.23425e-22
evm.model.Hic_asm_14.127	EMC3	1.60276e-24
evm.model.Hic_asm_14.352	GRIP2	1.03823e-36
evm.model.Hic_asm_14.223	CHL1	3.82708e-22
evm.model.Hic_asm_0.3020	PUS7	2.33704e-05
evm.model.Hic_asm_14.387	MCM2	6.46439e-37
evm.model.Hic_asm_12.524	ITGA11	5.43012e-06
evm.model.Hic_asm_12.47	GNB5	4.76017e-09
evm.model.Hic_asm_12.465	UBAP1L	1.26053e-26
evm.model.Hic_asm_12.352	CEMIP	3.21434e-38
evm.model.Hic_asm_12.366	KIAA1024	0.000718978
evm.model.Hic_asm_12.356	ARNT2	1.11626e-17
evm.model.Hic_asm_12.489	VWA9	0.00327543
evm.model.Hic_asm_12.145	CA12	8.42945e-09
evm.model.Hic_asm_12.147	FBXL22	0.00532903
evm.model.Hic_asm_12.115	OTUD7A	8.41541e-07
evm.model.Hic_asm_12.486	DPP8	8.16774e-18
evm.model.Hic_asm_0.326	DYNC2H1	2.21542e-28
evm.model.Hic_asm_12.180	RCN2	1.41458e-09
evm.model.Hic_asm_12.232	CSK	1.71064e-31
evm.model.Hic_asm_12.107	MPHOSPH10	3.67657e-15
evm.model.Hic_asm_0.1893	/	9.54652e-29
evm.model.Hic_asm_12.17	SLC12A1	1.84237e-21
evm.model.Hic_asm_12.226	CLK3	0.00160873
evm.model.Hic_asm_0.1128	REPS2	1.02543e-18
evm.model.Hic_asm_12.378	FANCI	1.72078e-56
evm.model.Hic_asm_12.293	DUOX2	1.52417e-32
evm.model.Hic_asm_12.342	SAXO2	1.16266e-28
evm.model.Hic_asm_0.1894	TIMMDC1	3.7028e-13
evm.model.Hic_asm_12.243	LOXL1	1.69678e-26
evm.model.Hic_asm_12.306	SLC28A1	1.03451e-12
evm.model.Hic_asm_12.238	RPP25	0.0444149
evm.model.Hic_asm_12.498	TIPIN	8.22009e-07
evm.model.Hic_asm_12.411	ST8SIA2	5.7777e-23
evm.model.Hic_asm_12.479	IGDCC3	6.51349e-32
evm.model.Hic_asm_0.964	LIPT1	7.9808e-27
evm.model.Hic_asm_12.216	STRA6	4.32369e-24
evm.model.Hic_asm_0.534	VPS36	1.03567e-33
evm.model.Hic_asm_12.553	CTDSPL2	1.18045e-05
evm.model.Hic_asm_0.2141	BID	1.75182e-10
evm.model.Hic_asm_12.525	CORO2B	1.25396e-22
evm.model.Hic_asm_12.219	CYP11A1	1.66347e-29
evm.model.Hic_asm_12.523	FEM1B	5.33696e-53
evm.model.Hic_asm_12.202	SIN3A	5.00588e-11
evm.model.Hic_asm_12.9	FGF7	5.43133e-08
evm.model.Hic_asm_12.311	SHF	7.63186e-22
evm.model.Hic_asm_12.298	ZNF592	1.52158e-38
evm.model.Hic_asm_12.502	ZWILCH	0.00527639
evm.model.Hic_asm_0.1959	VWF	3.82192e-58
evm.model.Hic_asm_12.522	CLN6	2.79125e-13
evm.model.Hic_asm_12.235	SCAMP2	4.4535e-25
evm.model.Hic_asm_12.387	DET1	7.20267e-22
evm.model.Hic_asm_12.287.4	TRIP4	3.52377e-07
evm.model.Hic_asm_12.494	MEGF11	4.13215e-49
evm.model.Hic_asm_12.204	MAN2C1	6.59215e-25
evm.model.Hic_asm_13.164	WFDC1	1.66394e-09
evm.model.Hic_asm_13.11	TAT	0.0149401
evm.model.Hic_asm_13.82	RPL13	0.0437663
evm.model.Hic_asm_13.454	SMPD3	5.32417e-15
evm.model.Hic_asm_13.240	FAM96B	4.38154e-12
evm.model.Hic_asm_13.355	AARS	3.39581e-15
evm.model.Hic_asm_13.529	DNAJA2	2.42617e-09
evm.model.Hic_asm_13.305	ENKD1	3.7048e-16
evm.model.Hic_asm_13.425	NUP93	0.00591748
evm.model.Hic_asm_13.459	ESRP2	2.84553e-23
evm.model.Hic_asm_13.225	CDH5	0.0007715
evm.model.Hic_asm_13.96	TRAPPC2L	1.41109e-13
evm.model.Hic_asm_13.101	CDT1	2.29756e-13
evm.model.Hic_asm_13.156.1	HNF4B	1.67833e-16
evm.model.Hic_asm_13.341	LCAT	6.91836e-13
evm.model.Hic_asm_13.358	CLEC18A	4.46284e-08
evm.model.Hic_asm_13.410	RFWD3	1.78265e-19
evm.model.Hic_asm_13.400	SF3B3	5.4227e-59
evm.model.Hic_asm_13.74	VPS9D1	0.000446132
evm.model.Hic_asm_13.174	/	6.8654e-10
evm.model.Hic_asm_13.365	KCTD19	3.92526e-14
evm.model.Hic_asm_13.323	TSNAXIP1	2.45559e-07
evm.model.Hic_asm_13.286	DRC7	0.00845103
evm.model.Hic_asm_13.285	GP2	9.14531e-27
evm.model.Hic_asm_13.234	DYNC1LI2	1.06051e-13
evm.model.Hic_asm_13.78	DPEP1	9.76963e-07
evm.model.Hic_asm_13.21	DHX38	2.08906e-11
evm.model.Hic_asm_13.18	IST1	4.12237e-07
evm.model.Hic_asm_13.237	CA7	5.10777e-13
evm.model.Hic_asm_13.122	KLHDC4	3.55523e-39
evm.model.Hic_asm_13.330	NRN1L	8.26351e-16
evm.model.Hic_asm_13.180	PLCG2	1.17701e-32
evm.model.Hic_asm_13.412	WDR59	3.9247e-20
evm.model.Hic_asm_13.69	TCF25	6.97296e-14
evm.model.Hic_asm_13.292	ZNF319	5.47588e-40
evm.model.Hic_asm_13.289	KIFC3	4.99727e-20
evm.model.Hic_asm_13.194	CMC2	0.00167102
evm.model.Hic_asm_13.309	CETP	4.19054e-08
evm.model.Hic_asm_13.137	EMC8	1.5621e-10
evm.model.Hic_asm_0.2356	FOXRED2	1.76674e-28
evm.model.Hic_asm_0.1368	DONSON	4.73531e-16
evm.model.Hic_asm_15.460	KDRL	0.000586638
evm.model.Hic_asm_15.230	ZMYM3	4.64818e-54
evm.model.Hic_asm_15.188	DOCK11	4.02129e-17
evm.model.Hic_asm_15.255	DRP2	1.88534e-19
evm.model.Hic_asm_15.348	RPL39	0.000102384
evm.model.Hic_asm_15.532.3	MCTS1	0.00419088
evm.model.Hic_asm_15.191	WDR44	6.33106e-40
evm.model.Hic_asm_15.24.1	OPHN1	1.89353e-20
evm.model.Hic_asm_15.488	AMOT	3.36117e-27
evm.model.Hic_asm_15.123	SRPX2	9.37601e-08
evm.model.Hic_asm_15.100	POF1B	3.18805e-17
evm.model.Hic_asm_15.222	IL2RG	2.14077e-06
evm.model.Hic_asm_0.582	SUCLA2	0.0115353
evm.model.Hic_asm_15.313	/	4.16068e-06
evm.model.Hic_asm_15.262	GLA	4.11291e-20
evm.model.Hic_asm_15.129	NOX1	1.09041e-15
evm.model.Hic_asm_15.302	CXORF40A	2.26834e-12
evm.model.Hic_asm_15.174	GPC3	9.86396e-30
evm.model.Hic_asm_15.185	FRMD7	3.90937e-24
evm.model.Hic_asm_15.13	HEPH	3.08441e-27
evm.model.Hic_asm_15.249	MPP1	3.18381e-25
evm.model.Hic_asm_15.273	NUP62	6.36364e-28
evm.model.Hic_asm_15.279	PRRG3	4.15168e-18
evm.model.Hic_asm_15.334	KIAA1211L	6.33165e-49
evm.model.Hic_asm_11.48	GDF9	1.87401e-11
evm.model.Hic_asm_11.135	NME5	6.83337e-10
evm.model.Hic_asm_11.230	CNOT8	2.49619e-24
evm.model.Hic_asm_11.46	/	6.24252e-06
evm.model.Hic_asm_11.144	RASGEF1C	7.1884e-14
evm.model.Hic_asm_11.221	FAM114A2	3.64187e-07
evm.model.Hic_asm_11.151	ADAMTS2	1.60582e-54
evm.model.Hic_asm_11.45	AFF4	4.11114e-56
evm.model.Hic_asm_11.378	NRG2	5.90097e-08
evm.model.Hic_asm_11.534.1	FBXO38	3.59736e-16
evm.model.Hic_asm_11.237	SGCD	1.34007e-11
evm.model.Hic_asm_0.810	TEX30	2.58092e-11
evm.model.Hic_asm_11.200	TNIP1	7.40151e-18
evm.model.Hic_asm_11.167	MGAT4B	3.25407e-10
evm.model.Hic_asm_11.312	RGS14	1.2006e-36
evm.model.Hic_asm_11.248	ADAM19	6.38122e-26
evm.model.Hic_asm_11.277.2	RNF44	5.82015e-31
evm.model.Hic_asm_11.39	NDFIP1	7.8632e-09
evm.model.Hic_asm_11.187	CD74	7.68096e-23
evm.model.Hic_asm_11.259	RNF145	8.42047e-29
evm.model.Hic_asm_11.496	WWC1	4.19822e-18
evm.model.Hic_asm_11.297	RAB24	1.64612e-05
evm.model.Hic_asm_0.1299	RSPH1	9.70106e-08
evm.model.Hic_asm_11.155	RUFY1	9.17317e-07
evm.model.Hic_asm_11.101	PITX1	2.05306e-28
evm.model.Hic_asm_11.532	IL12B	3.8181e-09
evm.model.Hic_asm_11.306	DBN1	4.39378e-50
evm.model.Hic_asm_0.2244	SLC37A3	1.25314e-17
evm.model.Hic_asm_0.1295	WDR4	3.27482e-25
evm.model.Hic_asm_11.393	/	5.62903e-14
evm.model.Hic_asm_11.174	FLT4	5.49722e-27
evm.model.Hic_asm_11.326	MSX2	4.6453e-14
evm.model.Hic_asm_11.168.2	SQSTM1	7.52753e-34
evm.model.Hic_asm_11.147	MAPK9	9.51266e-14
evm.model.Hic_asm_11.341	NKX-2.5	5.62982e-05
evm.model.Hic_asm_11.483	FOXI1E	2.48315e-13
evm.model.Hic_asm_11.514	GABRA1	1.0614e-21
evm.model.Hic_asm_16.373	SMG1	1.64968e-53
evm.model.Hic_asm_16.347	LYRM1	7.14362e-06
evm.model.Hic_asm_16.348	DCUN1D3	5.98714e-09
evm.model.Hic_asm_16.342	UQCRC2	0.00162707
evm.model.Hic_asm_16.513	CCDC78	6.51397e-06
evm.model.Hic_asm_16.391	NOMO2	9.82709e-12
evm.model.Hic_asm_16.30	NSMCE1	0.00277584
evm.model.Hic_asm_16.280	INTS1	7.21271e-07
evm.model.Hic_asm_16.106	MEIOB	4.58635e-05
evm.model.Hic_asm_16.136	EPN2	1.06455e-21
evm.model.Hic_asm_16.450	MGRN1	1.11907e-16
evm.model.Hic_asm_16.408	GSPT1	1.92154e-25
evm.model.Hic_asm_16.622	NUBP1	4.36212e-08
evm.model.Hic_asm_16.351	ERI2	2.56313e-05
evm.model.Hic_asm_0.2934	PLXNB2	4.51996e-09
evm.model.Hic_asm_16.433	MRPL28	0.000138217
evm.model.Hic_asm_16.200	PDAP1	3.32364e-12
evm.model.Hic_asm_16.202.1	ARPC1A	5.68683e-19
evm.model.Hic_asm_16.48	PLK1	0.00133798
evm.model.Hic_asm_16.222	/	3.19336e-37
evm.model.Hic_asm_16.141	FAM83G	1.76681e-08
evm.model.Hic_asm_16.140	SLC5A10	4.66226e-05
evm.model.Hic_asm_16.139	GRAP	1.40151e-07
evm.model.Hic_asm_16.163	LRRC48	1.12089e-05
evm.model.Hic_asm_16.457	SLX4	2.00738e-18
evm.model.Hic_asm_16.43.1	EARS2	1.16261e-12
evm.model.Hic_asm_16.60	AQP8	1.87129e-08
evm.model.Hic_asm_16.475	NMRAL1	3.35073e-15
evm.model.Hic_asm_16.418	IL20RB	2.3073e-11
evm.model.Hic_asm_16.431	TMEM8A	1.66147e-25
evm.model.Hic_asm_16.474	DNAJA3	3.17727e-13
evm.model.Hic_asm_16.621	TEKT5	8.38657e-23
evm.model.Hic_asm_16.55	TNRC6A	1.26646e-19
evm.model.Hic_asm_16.606.1	ROGDI	5.51003e-14
evm.model.Hic_asm_16.274	TMEM184A	2.85319e-07
evm.model.Hic_asm_16.559	NDUFB6	2.90489e-17
evm.model.Hic_asm_16.324	EIF2AK1	1.68839e-16
evm.model.Hic_asm_16.484	SBK1	9.54893e-22
evm.model.Hic_asm_16.287	GPER1	5.5376e-18
evm.model.Hic_asm_16.393	ABCC6	2.1995e-19
evm.model.Hic_asm_16.270	ELFN1	5.36949e-61
evm.model.Hic_asm_16.114	RPUSD1	4.38887e-15
evm.model.Hic_asm_0.1094	TLR7	0.00126363
evm.model.Hic_asm_17.141	TPD52L2	3.28238e-05
evm.model.Hic_asm_17.413	PPP1R16B	1.8747e-06
evm.model.Hic_asm_17.66	COMMD7	1.96286e-10
evm.model.Hic_asm_17.29	PLTP	1.89499e-24
evm.model.Hic_asm_0.3101	OPTN	2.2971e-06
evm.model.Hic_asm_17.218	MTG2	4.6328e-16
evm.model.Hic_asm_0.3051	TMEM60	2.61636e-15
evm.model.Hic_asm_17.171	PPDPF-A	1.82395e-11
evm.model.Hic_asm_17.175	CHRNA4	1.56588e-37
evm.model.Hic_asm_17.90	TPX2	9.15592e-08
evm.model.Hic_asm_17.383	CBFA2T2	0.0244409
evm.model.Hic_asm_17.77	HCK	1.28507e-26
evm.model.Hic_asm_17.7	ZNFX1	7.62226e-31
evm.model.Hic_asm_17.358	EPABP	3.06339e-05
evm.model.Hic_asm_17.14	CDH22	6.83696e-14
evm.model.Hic_asm_17.426	MAFB	1.02821e-09
evm.model.Hic_asm_17.110	PSMF1	1.85905e-11
evm.model.Hic_asm_0.803	FGF14	0.00107872
evm.model.Hic_asm_17.95	HM13	0.000198437
evm.model.Hic_asm_17.478	RALGAPB	1.05431e-08
evm.model.Hic_asm_18.210.1	RIMBP2	8.61863e-54
evm.model.Hic_asm_18.238	ANKLE2	4.68736e-08
evm.model.Hic_asm_0.3111	DHTKD1	9.76151e-05
evm.model.Hic_asm_0.1970	IAPP	6.20601e-20
evm.model.Hic_asm_18.227	GALNT9	3.45761e-11
evm.model.Hic_asm_18.134	TMEM120B	4.40206e-36
evm.model.Hic_asm_18.205	GLT1D1	9.51371e-28
evm.model.Hic_asm_18.145	IFT81	4.45664e-13
evm.model.Hic_asm_18.261	CDC45	0.00587789
evm.model.Hic_asm_18.374	RAB35	0.0143079
evm.model.Hic_asm_18.56	MMAB	1.22048e-16
evm.model.Hic_asm_18.189	DHX37	1.35689e-19
evm.model.Hic_asm_18.431	FBXW8	0.00183411
evm.model.Hic_asm_18.70	USP30	5.13858e-31
evm.model.Hic_asm_18.171	GTF2H3	0.0482252
evm.model.Hic_asm_18.218	PUS1	1.37029e-21
evm.model.Hic_asm_18.262.3	UFD1L	3.24023e-26
evm.model.Hic_asm_18.510	IQCD	1.64475e-07
evm.model.Hic_asm_18.325	SPECC1L	4.33609e-50
evm.model.Hic_asm_0.2752	FRS2	5.15796e-21
evm.model.Hic_asm_18.55	MVK	0.00125101
evm.model.Hic_asm_18.376	CCDC64	4.00279e-08
evm.model.Hic_asm_18.122	DIABLO	1.06525e-14
evm.model.Hic_asm_18.186	SCARB1	2.43323e-21
evm.model.Hic_asm_18.367	SIRT4	2.98713e-09
evm.model.Hic_asm_18.277	PI4KA	1.20625e-10
evm.model.Hic_asm_18.63	FOXN4	3.05113e-19
evm.model.Hic_asm_18.495	SLC7A4	5.71636e-11
evm.model.Hic_asm_19.488	TMEM220	2.4e-11
evm.model.Hic_asm_0.1021	CRLF2	1.08612e-16
evm.model.Hic_asm_19.82	RPTOR	1.32785e-05
evm.model.Hic_asm_19.133	SOX9	1.53614e-05
evm.model.Hic_asm_19.299	HID1	5.95974e-18
evm.model.Hic_asm_0.2704	NAV3	1.42153e-17
evm.model.Hic_asm_19.128	COG1	2.62322e-24
evm.model.Hic_asm_19.404	FOXK2	3.30023e-39
evm.model.Hic_asm_19.481	ELAC2	1.00014e-26
evm.model.Hic_asm_19.406	WDR45B	5.15641e-12
evm.model.Hic_asm_19.301	ICT1	5.52359e-11
evm.model.Hic_asm_19.454	PIK3R5	7.59672e-24
evm.model.Hic_asm_19.410	TBCD	0.00107706
evm.model.Hic_asm_19.317	KIAA0195	1.58142e-83
evm.model.Hic_asm_19.315	SLC25A19	1.2918e-28
evm.model.Hic_asm_19.239	PCTP	0.00511036
evm.model.Hic_asm_19.158	ABCA10	1.97503e-38
evm.model.Hic_asm_19.25	P4HB	2.42874e-16
evm.model.Hic_asm_19.172	AXIN2	1.67886e-51
evm.model.Hic_asm_19.264	ABCC3	6.96384e-28
evm.model.Hic_asm_19.450	TBC1D24	3.59158e-35
evm.model.Hic_asm_19.440	TEKT3	1.09064e-24
evm.model.Hic_asm_19.438	PMP22	3.62672e-07
evm.model.Hic_asm_19.146	KCNJ16	8.52798e-27
evm.model.Hic_asm_19.42	TK1	1.04917e-11
evm.model.Hic_asm_19.40	TMC6	3.61899e-51
evm.model.Hic_asm_19.196	CEP95	1.62493e-09
evm.model.Hic_asm_19.452	NTN1	5.18015e-10
evm.model.Hic_asm_19.259	WFIKKN2	3.52775e-06
evm.model.Hic_asm_19.297	OTOP2	2.35243e-38
evm.model.Hic_asm_19.456	PIK3R6	6.0715e-08
evm.model.Hic_asm_19.321	TSEN54	4.61787e-07
evm.model.Hic_asm_19.296	USH1G	1.97167e-20
evm.model.Hic_asm_19.489	ADPRM	0.000315162
evm.model.Hic_asm_19.62	CBX2	1.50137e-22
evm.model.Hic_asm_19.55	ENGASE	4.44568e-31
evm.model.Hic_asm_19.36	ARL16	0.000468406
evm.model.Hic_asm_0.253	NOX4	6.14887e-18
evm.model.Hic_asm_19.215	UTP6	1.75267e-10
evm.model.Hic_asm_19.66	TBC1D16	9.34593e-32
evm.model.Hic_asm_19.90	CEP131	1.19829e-17
evm.model.Hic_asm_19.270	ACSF2	0.000171458
evm.model.Hic_asm_20.223	FAM73B	2.08774e-34
evm.model.Hic_asm_20.19	MAPKAP1	4.8276e-05
evm.model.Hic_asm_20.222	DOLPP1	2.71785e-14
evm.model.Hic_asm_20.239	WDR34	5.58746e-07
evm.model.Hic_asm_20.314	TNFSF8	4.25162e-27
evm.model.Hic_asm_20.367	PRPF4	2.60917e-12
evm.model.Hic_asm_0.2948	MLC1	1.67619e-11
evm.model.Hic_asm_20.66	RAB14	2.57054e-21
evm.model.Hic_asm_20.41	CRB2	4.71096e-58
evm.model.Hic_asm_20.147	SURF6	3.56534e-10
evm.model.Hic_asm_20.220	PPP2R4	1.73942e-13
evm.model.Hic_asm_20.260	SLC27A4	1.30012e-05
evm.model.Hic_asm_20.108	PPP1R26	2.40286e-06
evm.model.Hic_asm_20.410	/	0.0125984
evm.model.Hic_asm_20.130	FAM163B	2.21965e-06
evm.model.Hic_asm_20.226	NUP188	5.14837e-07
evm.model.Hic_asm_20.258	COQ4	3.20297e-14
evm.model.Hic_asm_20.101	AGPAT2	7.95814e-05
evm.model.Hic_asm_20.412	EXFABP	1.07874e-05
evm.model.Hic_asm_20.99	EGFL7	0.00179277
evm.model.Hic_asm_21.99	ANKFY1	4.80955e-06
evm.model.Hic_asm_21.197.2	RABGEF1	1.01401e-16
evm.model.Hic_asm_21.240	VTN	1.13503e-33
evm.model.Hic_asm_21.332	TRPV1	2.58439e-33
evm.model.Hic_asm_21.202.1	CRK	4.21291e-25
evm.model.Hic_asm_21.305	ABR	4.68696e-19
evm.model.Hic_asm_21.107	CAMKK1	1.78987e-15
evm.model.Hic_asm_21.424	CUEDC1	3.54619e-08
evm.model.Hic_asm_21.96_evm.model.Hic_asm_21.95	SPNS2	1.22545e-11
evm.model.Hic_asm_21.30	HIP1	0.000145485
evm.model.Hic_asm_21.390	APPBP2	3.01521e-05
evm.model.Hic_asm_0.1689	CHD1L	0.0001092
evm.model.Hic_asm_21.314	ZSWIM7	2.37491e-09
evm.model.Hic_asm_21.355	FAM101B	0.000496562
evm.model.Hic_asm_21.83	NCF1	7.81123e-15
evm.model.Hic_asm_21.398	GGNBP2	1.36609e-25
evm.model.Hic_asm_21.244	FOXN1	1.66376e-19
evm.model.Hic_asm_21.43_evm.model.Hic_asm_21.42	RNF43	0.0133922
evm.model.Hic_asm_21.86	GTF2IRD1	7.33443e-36
evm.model.Hic_asm_21.18	MLXIPL	6.69646e-59
evm.model.Hic_asm_21.36	EPX	1.47412e-14
evm.model.Hic_asm_21.155	MMP28	8.2532e-10
evm.model.Hic_asm_21.239	KIF12	3.18796e-17
evm.model.Hic_asm_21.330	SHPK	2.30721e-19
evm.model.Hic_asm_21.361	/	4.79912e-14
evm.model.Hic_asm_0.2609	WBP11	6.86783e-14
evm.model.Hic_asm_21.151	POR	1.03343e-52
evm.model.Hic_asm_21.82	WBSCR16	1.10482e-23
evm.model.Hic_asm_21.167	RAD51D	0.0190948
evm.model.Hic_asm_22.257	ACAP3	7.36657e-08
evm.model.Hic_asm_22.261	CPSF3L	6.71689e-27
evm.model.Hic_asm_22.258	PUSL1	1.54559e-26
evm.model.Hic_asm_0.924	IL1RL1	1.26341e-10
evm.model.Hic_asm_22.249	SDF4	3.87425e-12
evm.model.Hic_asm_22.274	SSU72	2.52579e-09
evm.model.Hic_asm_22.168	DRAXIN	2.91935e-33
evm.model.Hic_asm_22.124	DDX19B	3.10575e-33
evm.model.Hic_asm_22.351	GPR153	6.20327e-22
evm.model.Hic_asm_22.105	C1QB	9.36959e-06
evm.model.Hic_asm_22.238	AGRN	1.95388e-51
evm.model.Hic_asm_0.116.1	UCP3	5.59898e-05
evm.model.Hic_asm_22.184	TARDBP	5.25266e-11
evm.model.Hic_asm_22.333	C1ORF174	0.000106733
evm.model.Hic_asm_22.165	MTHFR	7.91171e-06
evm.model.Hic_asm_22.341	NPHP4	3.02767e-33
evm.model.Hic_asm_23.146	ARHGEF12	3.42001e-38
evm.model.Hic_asm_0.866	LAMP1	2.11937e-09
evm.model.Hic_asm_23.260	USP28	8.59371e-18
evm.model.Hic_asm_23.60	NFRKB	3.84286e-12
evm.model.Hic_asm_23.191	FDXACB1	0.0057087
evm.model.Hic_asm_23.107	ACAD8	0.000152011
evm.model.Hic_asm_23.222	SCN4B	1.26122e-23
evm.model.Hic_asm_23.215	ZW10	2.64304e-14
evm.model.Hic_asm_23.45	ETS1	0.00134448
evm.model.Hic_asm_23.105	VPS26B	4.55563e-21
evm.model.Hic_asm_23.122	CLMP	0.00376427
evm.model.Hic_asm_23.66	ADAMTS8	6.92085e-36
evm.model.Hic_asm_23.193	/	0.0134045
evm.model.Hic_asm_0.3113	PROSER2	3.64285e-27
evm.model.Hic_asm_23.102.1	NCAPD3	1.1598e-10
evm.model.Hic_asm_23.68	ADAMTS15	4.83173e-53
evm.model.Hic_asm_24.360	RHD	1.6447e-05
evm.model.Hic_asm_0.246	CTSC	9.20555e-33
evm.model.Hic_asm_24.50	PUM1	0.0105755
evm.model.Hic_asm_24.207	CSF3R	1.05626e-18
evm.model.Hic_asm_24.72	MECR	2.96525e-34
evm.model.Hic_asm_24.78	EPB41	5.56279e-41
evm.model.Hic_asm_24.345	MYOM3	3.41895e-29
evm.model.Hic_asm_24.26	SCMH1	1.50311e-05
evm.model.Hic_asm_24.130	GPATCH3	1.4693e-08
evm.model.Hic_asm_24.351	RCAN3	2.58717e-08
evm.model.Hic_asm_24.294	KPNA6	1.72344e-14
evm.model.Hic_asm_24.329	MYCL	0.0325243
evm.model.Hic_asm_26.154	KCNH4	2.13434e-26
evm.model.Hic_asm_26.347	FAM187A	0.000235215
evm.model.Hic_asm_26.380	ARHGAP27	0.00363841
evm.model.Hic_asm_26.283	STRADA	8.88645e-08
evm.model.Hic_asm_0.814	ERCC5	0.000244122
evm.model.Hic_asm_26.201	RPL27	3.34292e-15
evm.model.Hic_asm_26.14	CALCOCO2	5.53392e-15
evm.model.Hic_asm_26.6	ABI3	0.00723936
evm.model.Hic_asm_26.230	SLC35B1	1.80787e-06
evm.model.Hic_asm_26.348	GFAP	9.08433e-17
evm.model.Hic_asm_26.306	ITGB3	3.53603e-21
evm.model.Hic_asm_26.344	EFTUD2	5.97121e-11
evm.model.Hic_asm_26.392	VIPR1	4.63834e-12
evm.model.Hic_asm_26.180	FAM134C	8.71143e-30
evm.model.Hic_asm_26.373	GPATCH8	2.62024e-13
evm.model.Hic_asm_0.2492	CDPF1	9.15025e-07
evm.model.Hic_asm_26.128	FKBP10	3.11692e-28
evm.model.Hic_asm_26.200	RUNDC1	1.45337e-34
evm.model.Hic_asm_25.116	PM20D1	7.46455e-06
evm.model.Hic_asm_25.100	/	4.71615e-31
evm.model.Hic_asm_25.42	ST7L	2.09617e-10
evm.model.Hic_asm_25.84	CR1L	3.73476e-10
evm.model.Hic_asm_25.103	DYRK3	2.24475e-08
evm.model.Hic_asm_25.143	LRRN2	3.68563e-27
evm.model.Hic_asm_25.106	IKBKE	2.00684e-37
evm.model.Hic_asm_25.43	WNT2B	3.23929e-20
evm.model.Hic_asm_0.791	CLYBL	2.92437e-08
evm.model.Hic_asm_25.276	SLC26A8	5.5983e-16
evm.model.Hic_asm_25.112	CTSE	7.38079e-16
evm.model.Hic_asm_25.45	CTTNBP2NL	1.40626e-32
evm.model.Hic_asm_25.254	PTPN7	9.99019e-08
evm.model.Hic_asm_25.114	SLC26A9	8.10357e-30
evm.model.Hic_asm_25.141	NFASC	1.95184e-10
evm.model.Hic_asm_25.36	PPM1J	2.58024e-18
evm.model.Hic_asm_25.340	TSPO	5.29949e-12
evm.model.Hic_asm_25.262	ELF3	5.2362e-06
evm.model.Hic_asm_25.312	PACSIN1	1.07179e-10
evm.model.Hic_asm_25.342	OARD1	0.00248048
evm.model.Hic_asm_25.308	SNRPC	0.00195875
evm.model.Hic_asm_25.400	ETV7	1.16359e-15
evm.model.Hic_asm_25.273	BRPF3	2.49281e-46
evm.model.Hic_asm_0.2761	NUP107	1.10206e-20
evm.model.Hic_asm_28.211.1	EPS15L1	0.00011443
evm.model.Hic_asm_28.273	EEF2	2.74927e-14
evm.model.Hic_asm_28.293.1	SPPL2B	0.00321604
evm.model.Hic_asm_28.240	DPP9	9.54787e-08
evm.model.Hic_asm_28.194	INSR	5.87484e-10
evm.model.Hic_asm_28.192	ARHGEF18	1.64614e-07
evm.model.Hic_asm_28.298	RPL36	5.11565e-07
evm.model.Hic_asm_28.379	ABHD17A	2.03888e-17
evm.model.Hic_asm_28.299	LONP1	3.55794e-29
evm.model.Hic_asm_28.143	RFXANK	4.94716e-07
evm.model.Hic_asm_28.142	NR2C2AP	9.76077e-05
evm.model.Hic_asm_0.2127	AKR1B10	3.1785e-06
evm.model.Hic_asm_28.54	GRIN3B	7.90613e-11
evm.model.Hic_asm_28.9.2	NCLN	3.55312e-57
evm.model.Hic_asm_28.39.1	PALM	1.76519e-27
evm.model.Hic_asm_28.343	CACTIN	0.0011287
evm.model.Hic_asm_28.342	PIP5K1C	3.46897e-10
evm.model.Hic_asm_28.398	AMH	9.47649e-14
evm.model.Hic_asm_28.23	MIER2	3.08383e-06
evm.model.Hic_asm_28.154	DDX49	4.89762e-09
evm.model.Hic_asm_28.38	PRSS57	1.23483e-09
evm.model.Hic_asm_0.839	CARS2	6.18512e-12
evm.model.Hic_asm_28.349	MFSD12	6.02878e-31
evm.model.Hic_asm_27.210	GPAT2	4.15221e-38
evm.model.Hic_asm_27.212	FAHD2	3.21329e-23
evm.model.Hic_asm_0.1423	NCAM2	7.87856e-09
evm.model.Hic_asm_27.207	RETSAT	5.73834e-30
evm.model.Hic_asm_27.172	PCYOX1	7.19262e-36
evm.model.Hic_asm_27.82	SLC18A1	4.21274e-39
evm.model.Hic_asm_27.79	TTI2	0.0299167
evm.model.Hic_asm_27.4	IKBKB	2.9824e-38
evm.model.Hic_asm_27.136	STC1	9.54753e-20
evm.model.Hic_asm_27.31	PLEKHA2	1.03625e-21
evm.model.Hic_asm_27.177	ANXA4	3.10584e-17
evm.model.Hic_asm_27.144	GNRH1	0.00289652
evm.model.Hic_asm_27.282	PROM2	4.29817e-27
evm.model.Hic_asm_0.1801	SENP7	4.74131e-09
evm.model.Hic_asm_27.179	SLC20A1	1.4687e-34
evm.model.Hic_asm_27.52	ADRB4C	0.0178681
evm.model.Hic_asm_0.3061	GNAT3	1.3158e-10
evm.model.Hic_asm_29.251	IGSF9	0.0432479
evm.model.Hic_asm_29.193	PRPF3	1.17424e-30
evm.model.Hic_asm_29.9	ASH1L	0.0314535
evm.model.Hic_asm_29.204	PLEKHO1	7.60973e-20
evm.model.Hic_asm_29.138	PRCC	7.13509e-10
evm.model.Hic_asm_29.43	FLAD1	0.0139119
evm.model.Hic_asm_29.117	VANGL2-A	0.00115912
evm.model.Hic_asm_29.326	FAM63A	0.000206174
evm.model.Hic_asm_29.295	SNX27	7.59076e-05
evm.model.Hic_asm_0.76	WNT11	6.1216e-11
evm.model.Hic_asm_30.74	RAPGEF3	4.99567e-57
evm.model.Hic_asm_30.148	MCRS1	4.06238e-15
evm.model.Hic_asm_30.263	GALNT6	2.00833e-09
evm.model.Hic_asm_30.187	PAN2	2.53695e-86
evm.model.Hic_asm_30.252	FAIM2	2.88503e-18
evm.model.Hic_asm_31.45	CLEC17A	0.000146895
evm.model.Hic_asm_0.2412	EIF3L	2.73232e-14
evm.model.Hic_asm_0.2453	RPL3	0.00399966
evm.model.Hic_asm_38.21	MVP	7.87072e-17
evm.model.Hic_asm_0.2256	ATP6V0A4	5.51101e-09
evm.model.Hic_asm_3.439	NTRK2	0.00149341
evm.model.Hic_asm_3.784	ARL15	0.00273683
evm.model.Hic_asm_3.528.4	TJP2	8.40668e-16
evm.model.Hic_asm_4.35	AQP7	4.7801e-11
evm.model.Hic_asm_3.896	FAM169A	0.00021445
evm.model.Hic_asm_0.383	GJA3	1.4168e-08
evm.model.Hic_asm_3.304	PDE6B	1.55359e-10
evm.model.Hic_asm_3.70	LPPR1	1.1309e-16
evm.model.Hic_asm_3.103	XRCC4	1.19044e-27
evm.model.Hic_asm_0.3095	BEND7	1.95492e-10
evm.model.Hic_asm_3.878	PDE8B	3.52209e-22
evm.model.Hic_asm_3.888	POLK	5.49319e-30
evm.model.Hic_asm_4.44.1	ST8SIA5	1.18747e-14
evm.model.Hic_asm_0.2402	ADAP1	4.78982e-13
evm.model.Hic_asm_0.898	SULT1C1	1.81319e-12
evm.model.Hic_asm_3.789	ESM1	5.14612e-10
evm.model.Hic_asm_0.1433	CXADR	3.54633e-12
evm.model.Hic_asm_3.438	SLC28A3	2.3607e-08
evm.model.Hic_asm_3.129	FAM81B	5.16214e-06
evm.model.Hic_asm_0.542	WDFY2	6.60234e-21
evm.model.Hic_asm_0.2824	ANO6	2.04081e-42
evm.model.Hic_asm_0.2065	ZC3HAV1	7.43838e-08
evm.model.Hic_asm_0.2763	MDM1	5.11193e-05
evm.model.Hic_asm_0.439	FLT3	3.06433e-18
evm.model.Hic_asm_0.2733	LGR5	7.81859e-10
evm.model.Hic_asm_0.874	TFDP1	1.65723e-16
evm.model.Hic_asm_0.2938	HDAC10	1.09609e-21
evm.model.Hic_asm_0.516	STOML3	2.2947e-20
evm.model.Hic_asm_0.1087	ARHGAP6	0.000293611
evm.model.Hic_asm_0.291	CEP57	2.66752e-28
evm.model.Hic_asm_0.2143	ATP6V1E1	8.01277e-22
evm.model.Hic_asm_0.2697.1	PTPRQ	1.93594e-46
evm.model.Hic_asm_0.2828	NEL	5.15518e-22
evm.model.Hic_asm_0.1735	GRAMD1C	3.02909e-05
evm.model.Hic_asm_0.263	CCDC67	0.0319416
evm.model.Hic_asm_0.961	/	0.000130107
evm.model.Hic_asm_0.482	RFC3	1.11011e-10
evm.model.Hic_asm_0.1772	XCL1	1.1011e-05
evm.model.Hic_asm_0.2914	LMOD2	4.74121e-05
evm.model.Hic_asm_0.2635	GRIN2B	1.01014e-50
evm.model.Hic_asm_0.2626	DDX47	0.00114129
evm.model.Hic_asm_0.1627	HAO2	7.45357e-10
evm.model.Hic_asm_0.413	AMER2	1.37276e-29
evm.model.Hic_asm_0.1666	GPR156	4.57707e-16
evm.model.Hic_asm_0.1778	TTF2	9.83485e-14
evm.model.Hic_asm_0.1695	ARHGAP31	2.4144e-11
evm.model.Hic_asm_0.2175	IQSEC3	8.3657e-17
evm.model.Hic_asm_0.1739	GPR15	7.60024e-13
evm.model.Hic_asm_0.1396	/	1.89398e-15
evm.model.Hic_asm_0.128	RNF169	2.54319e-31
evm.model.Hic_asm_0.2714	KRR1	2.58056e-15
evm.model.Hic_asm_0.1526	GSTK1	0.000105602
evm.model.Hic_asm_0.2860	LSMEM1	5.12448e-23
evm.model.Hic_asm_0.3002	CBLL1	0.000550307
evm.model.Hic_asm_0.2563	ELK3	6.95388e-18
evm.model.Hic_asm_0.1112	PIGA	2.95194e-19
evm.model.Hic_asm_0.1401	GRIK1	6.01136e-42
evm.model.Hic_asm_0.2409	GALR3	7.62266e-17
evm.model.Hic_asm_0.806	TPP2	1.50202e-14
evm.model.Hic_asm_0.1102	GEMIN8	6.23575e-05
evm.model.Hic_asm_0.3085	SUV39H2	1.27668e-37
evm.model.Hic_asm_0.2051	UPK3A	1.16281e-07
evm.model.Hic_asm_0.654	PCDH20	8.85565e-06
evm.model.Hic_asm_0.444	SLC46A3	1.19264e-12
evm.model.Hic_asm_0.324	MMP13	8.24744e-08
evm.model.Hic_asm_0.1723	ZBTB20	1.33209e-25
evm.model.Hic_asm_0.650	DIAPH3	6.04134e-19
evm.model.Hic_asm_0.2343	RASD2	7.3965e-10
evm.model.Hic_asm_0.1073	GPR143	1.19194e-15
evm.model.Hic_asm_0.595	SPERT	2.4449e-47
evm.model.Hic_asm_0.594	SIAH3	1.66901e-22
evm.model.Hic_asm_0.3100	MCM10	1.63881e-20
