# Supplementary material for: Chromosome-level genome and population genomics reveal evolutionary characteristics and conservation status of Chinese indigenous geese
Source: Commun Biol. 2022 Nov 7;5:1191. doi: 10.1038/s42003-022-04125-x (PMC9640629; doi:10.1038/s42003-022-04125-x)
Supplement: Supplementary file 5 — Supplementary Data 2 [file 42003_2022_4125_MOESM5_ESM.xlsx]

## Sheet: Supplementary Table 20
Supplementary Data 2. Functional categories enrichment of positively selected genes (PSGs) in XGG.
Category	Term	P-value	Genes
GO
ncRNA metabolic process	GO:0034660	5.85486e-13	AARS1,DDX1,GTF3C2,HNRNPA2B1,EXOSC9,RPL27,NOP14,RIOK3,DDX18,RRP9,PUM1,FARSB,MPHOSPH10,C1D,RPP38,WDR4,KRR1,LSM6,EXOSC8,DICER1,INTS1,ELP4,UTP20,METTL5,TPRKB,FCF1,DDX47,WBP11,GAR1,PUS7,DDX49,RPP25,INTS11,NAT10,QRSL1,UTP6,TDRD1,XPO5,DHX37,ELAC2,MRPL44,CARS2,RPF1,PUS1,INTS14,FDXACB1,ERI2,RPUSD1,EARS2,PUSL1,GPAT2,PNLDC1,METTL15,TSEN54,NSUN4,LIN28B,RPL3,SURF6,MTG2,EIF3E,SNRPC,PRPF3,MCTS1,EIF3L,GEMIN8,SHQ…
centrosome	GO:0005813	5.6306e-11	CENPF,CTSC,DYNC1H1,DYNC1LI2,KIFC3,MPP1,NEK1,PCNT,PLK1,RAD51D,CDKL5,TBCD,TCP1,UVRAG,MKKS,AXIN2,CDC45,DYRK3,CUL3,TRIP4,IQCB1,NUP93,CEP57,CKAP5,IST1,ACTR1A,RGS14,TUBGCP2,CEP131,TTC39A,FBXL7,PIK3R5,NUP62,AK5,DISC1,IFT81,ZMYND10,ATP6V1D,DTL,RPP25,CEP192,CEP55,MDM1,SPPL2B,NIT2,ODF2L,ALS2,TTI2,CEP63,FAM161A,LZTS2,DYNC2I2,CEP95,BICDL1,TBC1D31,SSX2IP,C10orf90,NPHP4,NUBP1,FTCD,CCDC78,DEUP1,SAXO2
ATP-dependent activity	GO:0140657	2.97445e-10	ABCC6,ATP1B1,ATP6V1C1,ATP6V1E1,BCS1L,DDX1,DYNC1H1,ACSL3,KIFC3,MCM2,MYO1B,NUBP1,PEX6,PSMC6,ABCD4,RAD51D,RFC3,SUPV3L1,TCP1,MKKS,TTF2,ABCC3,DDX18,LONP1,CHD1L,DHX38,ABCC5,ABCA10,APPBP2,SLC27A4,DDX19B,RAD54L2,ATP11B,DICER1,ATP6V0A4,DDX47,ATP6V1D,DDX49,INO80,DDX60,TMEM30A,ZNFX1,DHX37,KIF9,TOR3A,DYNC2H1,ACSF2,MCM8,NAV3,ABCC10,KIF12,IQCA1L,AARS1,DNASE1L3,ERCC5,MRPL58,EXOSC9,RAG1,CNOT8,POLR1C,PAN2,FARSB,R…
DNA metabolic process	GO:0006259	1.37303e-09	CENPF,CHRNA4,DDX1,DNASE1L3,ERCC5,FOS,GTF2H3,MCM2,MNAT1,NAP1L1,NFRKB,NT5E,RAD51D,RAG1,RFC3,SUPV3L1,TK1,UVRAG,XRCC4,AXIN2,CDC45,DNAJA3,LONP1,CHD1L,MCRS1,RAD51AP1,SMG1,DICER1,SIN3A,EPC2,DONSON,TPRKB,UBR5,POLK,DTL,CHRAC1,GAR1,INO80,TIPIN,RFWD3,FANCI,MCM10,SMPD3,DMAP1,TDRD1,USP28,NOC3L,BCL11B,MCMBP,VCPIP1,CDT1,HDAC10,SLX4,MCM8,ZNF830,SFR1,ZSWIM7,MCMDC2,NSMCE1,RNF169,MEIOB,POLN,GMNC,BID,PLK1,DYRK2,TP63…
tube morphogenesis	GO:0035239	1.97195e-09	APOB,BMPR2,CALD1,EGF,ELK3,FGF8,FLT4,FN1,GJA5,GPC3,GLI2,GPLD1,CCN1,ITGB3,MSX2,MTHFD1,MTHFR,NTRK2,SGCD,SOX9,ZEB1,TGFBR2,TIE1,WNT11,MKKS,RECK,FOXN1,LGR5,TP63,NRP2,SGPL1,NTN1,EIF2AK3,RAPGEF3,AGR2,LIAS,ESM1,MINAR1,PLXNB2,TIPARP,NOX1,SRPX2,DLL1,EGFL7,DACT1,IFT122,ZMIZ1,OVOL2,ARHGAP22,FKBP10,STRA6,GRHL2,ESRP2,LZTS2,FOXN4,PIK3R6,AMOT,CDH5,LOXL1,ZBTB14,FBXW8,DYNC2H1,GGNBP2
cell-cell junction	GO:0005911	3.68543e-09	ADCYAP1R1,ADD1,ADD3,AQP7,ATP1B1,BMPR2,CDH5,COL17A1,CSK,CXADR,DBN1,EIF4G2,GJA3,GJA5,ITGB3,KIFC3,AFDN,MPP1,PMP22,SCN4B,TBCD,MAGI1,TJP2,MAGI2,PDLIM5,CLDN16,FRS2,NFASC,SPECC1L,PIP5K1C,SGSM3,DLL1,SH3KBP1,FGFRL1,VEZT,ASH1L,PANX2,JCAD,CDH22,CLMP,GRHL2,POF1B,TJAP1,SSX2IP,AMOT,NPHP4,CRB2,WNT11,GNPAT,ARHGAP6,FN1,GABRA1,LRP4,OPHN1,CORO2B,PLXNB2
positive regulation of catabolic process	GO:0009896	7.77452e-09	CD81,CTSC,CPT1A,EGF,GPC3,GPLD1,INSR,PLK1,EXOSC9,MAPK9,PSMC6,SOX9,SUPV3L1,UVRAG,SNX4,USP13,CNOT8,PUM1,PAN2,OPTN,CALCOCO2,ARIH2,EXOSC8,RAB3GAP1,TARDBP,TIPARP,ZBTB20,FBXW8,PABPC1,DISC1,TNRC6A,SGSM3,MLXIPL,DACT1,DTL,ANKIB1,DET1,ZC3HAV1,RPTOR,METTL14,NDFIP1,PNPT1,PNLDC1,PCSK9,PAN3,LIN28B,TRIM67,GFAP,OPHN1,TMF1,USP9X,PSMF1,SF3B3
lipid transport	GO:0006869	2.16685e-08	APOB,TSPO,SCARB1,CETP,CPT1A,ACSL3,HDLBP,LCAT,LRP6,MTTP,PLTP,ABCD4,ABCC3,ABCA10,NPC2,SLC27A4,ATP11B,OSBPL3,SLC43A3,CROT,GRAMD1C,TMEM30A,ESYT2,PCTP,STRA6,ESYT3,PLA2G12B,ABCC10,OSBPL1A,ANO4,SPNS2,ANO6,SLC10A4,OC90,SQLE,AQP1,AQP7,SLC18A1,MFSD10,CGA,CYP11A1,ITPK1,LDHA,MVK,PLCG2,SRD5A1,TG,CUBN,INPP4B,SYNJ2,AKR1A1,UGT2A1,DUOX2,RETSAT,CLN6,AKR1B10,BTBD9,MFSD12,SDR16C5,NAPEPLD,PCSK9,CYP4V2,NCEH1,SGPL1,TIP…
negative regulation of cellular component organization	GO:0051129	2.40028e-08	ADD1,ADD3,ARHGAP6,TSPO,CDH5,CENPF,GFAP,GRIN2B,IAPP,IKBKB,ITGB3,LRP4,MCM2,MNAT1,NUBP1,PLK1,PMP22,ATXN7,SOX9,TBCD,MKKS,PPFIA1,RIOK3,CBFA2T2,ZW10,NTN1,SEMA3A,CORO2B,RAPGEF3,SCAF8,INPP5F,TPX2,MINAR1,SCFD1,ARHGEF18,FBXO5,GHITM,RABGEF1,PACSIN1,ABI3,DACT1,SEMA5B,ZWILCH,NAT10,MDM1,ODF2L,SLX4,USP30,NAV3,FRMD7,RHPN1,DNAI3,PROM2,PCSK9,DRAXIN,LMOD2,DBN1,HCK,WNT11,CKAP5,ARPC1A,SYNPO2,SLC39A12,CRK,DYNC1H1,NUP62
hydrolase activity, acting on ester bonds	GO:0016788	2.63381e-08	AARS1,ENTPD6,CDC25A,DDX1,DNASE1L3,ERCC5,GPLD1,MRPL58,LCAT,NT5E,PDE1A,PDE6B,PLCD1,PLCG2,EXOSC9,PPM1G,PPP1R3C,PTPA,PTPN7,PTPRA,RAG1,TNFAIP6,PDE8B,INPP4B,SYNJ2,CNOT8,PAN2,PPP4R1,RPP38,SMPDL3A,INPP5F,DICER1,SSU72,CTDSPL2,PLPPR1,RPP25,INTS11,SMPD3,ADPRM,NCEH1,ENOPH1,PGAP6,ELAC2,NT5DC2,PPP1R3B,ABHD17A,PLA2G12B,PNPT1,ERI2,PPM1M,PPM1L,PNLDC1,ABHD3,NAPEPLD,MEIOB,PAN3,PPM1J,PTPRQ,OC90,CTTNBP2NL
enzyme-linked receptor protein signaling pathway	GO:0007167	2.79883e-08	AMH,BMPR2,CD8A,CDH5,CRK,EGF,FGF7,FGF8,FLT3,FLT4,FOS,FRK,GDF9,GPLD1,GRB10,HCK,INSR,MSX2,NTRK2,PTPRA,ROS1,SOX9,TGFBR2,TIE1,NR4A3,USP9X,NRP2,SGPL1,ANGPTL1,REPS2,EIF2AK3,NUP93,CEP57,GAB2,MAGI2,USP15,MVP,RGS14,FRS2,TIPARP,APPL1,RAB14,FGFRL1,SMPD3,ZMIZ1,NCEH1,CRLF2,WFIKKN2,PPM1L,NRROS,FAM83G,CD44,DYNC1LI2,EXT2,XCL1,SRD5A1,ZEB1,TRPV1,LRP8,RAB35,OVOL2,VSTM2A
ribonucleoprotein complex	GO:1990904	4.31266e-08	DDX1,EEF2,HDLBP,HNRNPA2B1,MRPL58,EIF3E,RPL3,RPL8,RPL13,RPL27,RPL39,SNRPC,U2AF1,SLBP,DYRK2,TTF2,NOP14,RIOK3,PRPF4,PRPF3,RRP9,EFTUD2,DHX38,MPHOSPH10,MCRS1,RPP38,MRPL28,KRR1,LSM6,WDR37,DICER1,SF3B3,NUP62,RPL36,PABPC1,TNRC6A,UTP20,FCF1,MRPL37,EIF3L,WBP11,GAR1,ESRP1,RPP25,DNAJC17,NAT10,UTP6,TDRD1,XPO5,CACTIN,MRPS5,MRPL44,ESRP2,RPF1,PNPT1,ZNF830,SNRNP48,NSUN4,ADARB1,ADARB2,GSPT1,EXOSC9,SUPV3L1,CNOT8,PA…
regulation of GTPase activity	GO:0043087	6.26411e-08	ABR,ARHGAP6,CRK,AFDN,MMUT,NTRK2,RGS16,XCL1,CDKL5,GPR137B,WNT11,MKKS,TBC1D5,RAPGEF3,RGS14,GNB5,SLC27A4,ADAP1,RASA3,RAB3GAP1,TBC1D9,RGL1,PLXNB2,SGSM3,RALGAPB,ALS2,ARHGAP22,SYDE2,TBC1D16,DOCK11,RUNDC1,PROM2,AMOT,ARHGAP27,RASGEF1C,AGRN,BMPR2,CCNT2,CTSC,EGF,ERCC5,FN1,MAL,MNAT1,OPHN1,PTPA,TBCD,BRPF1,VPS9D1,SH3PXD2A,PITRM1,FRS2,TPX2,ARHGEF12,TBC1D24,ARHGAP31,RPTOR,SLX4,AFAP1L2,STRADA,ACAP3,ALS2CL,NCF1,A…
phospholipid binding	GO:0005543	7.6841e-08	ANXA4,APOB,SCARB1,CETP,DPEP1,EPB41,HIP1,MARK1,MYO1B,OPHN1,PLCD1,PLTP,RS1,TEC,TRPV1,SNX4,SH3PXD2A,GAB2,SNAP91,RAB35,ADAP1,ANXA10,EPN2,NUP62,APPL1,PACSIN1,VPS36,ANKFY1,CLN6,SMPD3,WDR45B,ESYT2,PCTP,MAPKAP1,SNX27,ESYT3,SYT12,OSBPL1A,EXOC8,CLVS1,AMER2,NCF1,TSPO,CD81,AP2M1,ESRRB,GPER1,HDLBP,MAL,MTTP,NPC2,OSBPL3,GRAMD1C,MCOLN3,PLEKHA2,STRA6,RUFY1,PROM2
perinuclear region of cytoplasm	GO:0048471	9.12206e-08	ANXA4,CCNT2,CENPF,CHGA,EML1,ACSL3,GALNT2,GPER1,LAMP1,MAP3K4,MYO1B,NTRK2,PLCG2,S100B,TRAPPC2,SRD5A1,TPD52L1,ST8SIA2,SYNJ2,EIF2AK3,PSMF1,HEPH,MAGI2,MVP,OPTN,CALCOCO2,GALNT6,MLC1,WWC1,DICER1,OSBPL3,PPP1R16B,FBXW8,DISC1,PACSIN1,NOX4,UBR5,RAB14,TRAPPC2L,WDR44,BANK1,TSNAXIP1,KLHL7,SPIRE1,NMRAL1,HHATL,JCAD,MLPH,NDFIP1,MAL2,DCUN1D3,CCDC78,EXOC8,TMEM184A,SLC39A12,PCSK9
regulation of cellular localization	GO:0060341	1.5712e-07	ADCYAP1R1,CD81,AP2M1,CSK,DYNC1H1,EGF,EPB41,ACSL3,GPC3,GPLD1,GPER1,LAMP1,LRP4,GPR143,PCNT,PLK1,SRI,TCP1,GPR137B,TNFAIP6,PPFIA1,SNX4,SQSTM1,EIF2AK3,ATG13,GAB2,RAPGEF3,ARIH2,MCRS1,AGR2,CAPN10,INPP5F,CEP131,MLC1,SCFD1,WWC1,TARDBP,NUP62,SIN3A,APPL1,RABGEF1,ABI3,UBR5,CTDSPL2,SMPD3,TMEM30A,DMAP1,CEMIP,VCPIP1,CDT1,ABHD17A,LZTS2,SEC16B,RFX6,PCSK9,SIAH3,FGA,CORO2B,CHGA,CPT1A,IL12B,SIRT4,NDFIP1
regulation of neuron projection development	GO:0010975	2.1408e-07	BMPR2,CRK,DBN1,EIF4G2,FN1,GFAP,LRP4,MARK1,NTRK2,ROR1,SERPINI1,PMP22,CDKL5,LRP8,CBFA2T2,NTN1,IST1,MAGI2,UST,SEMA3A,PDLIM5,INPP5F,ARC,MINAR1,PLXNB2,FBXW8,DISC1,PACSIN1,ABI3,SEMA5B,TMEM30A,FBXO38,FRMD7,ACAP3,MBOAT1,RETREG3,SLC39A12,DRAXIN,TRIM67,CD44,GRIN2B,PALM,CDKL1,PPP1R16B,ZMYND10,ODF2L,DOCK11,PROM2,AGRN,CGA,CISH,FGF8,GPC3,INSR,NUBP1,EXOSC9,ROS1,SUPV3L1,TGFBR2,WNT11,MKKS,SGPL1,AGR2,WWC1,SIN3A,DL…
endosome membrane	GO:0010008	2.17065e-07	APOB,AP2M1,FLT3,INSR,LAMP1,LRP6,MYO1B,NTRK2,CUBN,SNX4,VPS26A,TBC1D5,ABCC5,SCAMP2,OPTN,RAB35,INPP5F,ATP11B,ARC,PIP5K1C,APPL1,RABGEF1,ATP6V0A4,VPS36,TLR7,ATP6V1D,ANKFY1,RAB14,YIPF1,WDR44,MCOLN3,TMEM30A,SPPL2B,SORCS2,RUFY1,NDFIP1,SNX27,AMN,ABHD17A,SPNS2,CLVS1,TMEM184A,NAPEPLD,PCSK9,UBAP1L,GPER1,MELTF,UVRAG,ST8SIA2,MLC1,MGRN1,VPS8,NOX1,CLN6,ALS2,VIPAS39,VPS26B,WDFY2,TBC1D16
kinase activity	GO:0016301	3.16138e-07	ADK,BMPR2,CLK3,MAP3K8,CSK,FLT3,FLT4,FRK,HCK,IKBKB,INSR,ITPK1,MARK1,MAP3K4,MPP1,MVK,NEK1,NTRK2,PI4KA,PLK1,MAPK9,ROS1,CDKL5,TEC,TGFBR2,TIE1,TK1,NME5,DYRK3,DYRK2,RIOK3,CDKL1,NRP2,SQSTM1,STK17A,TJP2,EIF2AK3,IKBKE,FAM20B,XYLB,MAP4K5,SMG1,PIP5K1C,PRKD3,SHPK,AK5,EIF2AK1,TNNI3K,FGFRL1,PGM2,CAMKK1,PIK3R6,NEK10,PAN3,SBK1,AMH,EGF,GTF2H3,ROR1,PTPRA,ST3GAL1,UVRAG,WNT11,ATG13,USP15,PPP4R1,TLR7
growth	GO:0040007	3.38926e-07	ADARB1,AMH,CD81,CGA,EVC,FGF7,GLI2,LRP4,MMP13,MSX2,PTX3,SLC1A2,SOX9,STC1,TEC,TGFBR2,TNFAIP6,WNT11,ST8SIA2,USP9X,NRP2,MAGI2,SEMA3A,ARIH2,PDLIM5,DLL1,SEMA5B,SMPD3,ZMIZ1,STRA6,TBL1XR1,GRHL2,LZTS2,ZNF830,NRN1L
KEGG
Cholesterol metabolism	hsa04979	6.88544e-05	APOB,TSPO,SCARB1,CETP,LCAT,PLTP,NPC2,NCEH1,PCSK9
RNA degradation	hsa03018	0.000562332	EXOSC9,CNOT8,PAN2,C1D,LSM6,EXOSC8,PABPC1,PNPT1,PNLDC1,PAN3
Chemical carcinogenesis - reactive oxygen species	hsa05208	0.00136712	EGF,EPHX1,FOS,IKBKB,NDUFA10,NDUFB5,NDUFB6,NDUFB9,MAPK9,UQCRB,UQCRC2,AKR1A1,PRKD3,NOX1,NOX4,SLC26A9,EPHX4,NCF1,BID,INSR,EIF2AK3,MLXIPL,ATP6V1C1,ATP6V1E1,COX15,ATP6V0A4,ATP6V1D
mTOR signaling pathway	hsa04150	0.0016849	ATP6V1C1,ATP6V1E1,GRB10,IKBKB,INSR,LRP6,WNT11,WNT2B,ATP6V1D,STRADB,RPTOR,MAPKAP1,WDR59,STRADA
Amyotrophic lateral sclerosis	hsa05014	0.00186114	BID,GRIN2B,HNRNPA2B1,NDUFA10,NDUFB5,NDUFB6,NDUFB9,PSMC6,SLC1A2,UQCRB,UQCRC2,SQSTM1,EIF2AK3,NRG2,NUP93,ATG13,ACTR1A,OPTN,NUP160,TARDBP,NUP188,NUP62,NUP133,NUP107,ALS2
Synaptic vesicle cycle	hsa04721	0.00203126	ATP6V1C1,ATP6V1E1,AP2M1,SLC1A2,SLC6A12,SLC18A1,SLC6A5,ATP6V0A4,ATP6V1D,CSK,IKBKB,PLCG2,MAPK9,TJP2
Coronavirus disease - COVID-19	hsa05171	0.00211871	C1QB,C8A,C8B,FGA,FOS,IKBKB,IL12B,PLCG2,MAPK9,RPL3,RPL8,RPL13,RPL27,RPL39,VWF,IKBKE,RPL36,TLR7,SERPINC1,CR1L,KLKB1,VTN
Ras signaling pathway	hsa04014	0.00211871	EGF,ETS1,FGF7,FGF8,FLT3,FLT4,GRIN2B,IKBKB,INSR,AFDN,NTRK2,PLCG2,MAPK9,GAB2,GNB5,RASA3,RGL1,PLA2G12B
Peroxisome	hsa04146	0.0028717	ACSL3,MVK,PEX6,PEX7,ABCD4,GNPAT,HAO2,CROT,GSTK1
Antifolate resistance	hsa01523	0.00416083	ATIC,IKBKB,MTHFR,ABCC3,ABCC5,MTHFD1,FTCD
Fat digestion and absorption	hsa04975	0.00434143	APOB,SCARB1,MTTP,AGPAT2,SLC27A4,PLA2G12B
Inositol phosphate metabolism	hsa00562	0.00487501	ITPK1,PI4KA,PLCD1,PLCG2,INPP4B,SYNJ2,INPP5F,PIP5K1C
ABC transporters	hsa02010	0.00545649	ABCC6,ABCD4,ABCC3,ABCC5,ABCA10,ABCC10
Nucleocytoplasmic transport	hsa03013	0.00591838	NUP93,DDX19B,NUP160,NUP188,KPNA6,NUP62,AHCTF1,NUP133,NUP107,XPO5
Osteoclast differentiation	hsa04380	0.00698099	FOS,IKBKB,ITGB3,PLCG2,MAPK9,TEC,TGFBR2,SQSTM1,GAB2,NOX1,NCF1
Purine metabolism	hsa00230	0.00698099	ADK,ATIC,ENTPD6,ENTPD3,NT5E,PDE1A,PDE6B,PDE8B,AK5,PGM2,ADPRM
Mucin type O-glycan biosynthesis	hsa00512	0.00920792	GALNT2,ST3GAL1,GALNT6,GALNT9,ST6GALNAC3
