# Supplementary material for: Chromosome-level genome and population genomics reveal evolutionary characteristics and conservation status of Chinese indigenous geese
Source: Commun Biol. 2022 Nov 7;5:1191. doi: 10.1038/s42003-022-04125-x (PMC9640629; doi:10.1038/s42003-022-04125-x)
Supplement: Supplementary file 6 — Supplementary Data 3 [file 42003_2022_4125_MOESM6_ESM.xlsx]

## Sheet: Supplementary Table 21
Supplementary Data 3. Sample information for whole genome resequencing.
Type	Breed	Abbreviation	Number1	Appearance	Sampling location	Distribution	Sequencing depth	PI_HAT>0.5	Removed individuals	Number2
Chinese indigeous goose	Xingguo gray goose	XGG	772		Xingguo County, Ganzhou City, Jiangxi Province	Origin: Xingguo County, Jiangxi Province.	1×	136	XG106,XG116,XG117,XG118,XG120_2,XG130,XG131_2,XG143,XG157,XG160,XG161A,XG167,XG168,XG178,XG180,XG186,XG193,XG206,XG215,XG217,XG224,XG227,XG228,XG234,XG25,XG260,XG265,XG268,XG27,XG286,XG290,XG291,XG294,XG296,XG299,XG303,XG305,XG307,XG318,XG345,XG35,XG366,XG369,XG371,XG376,XG379,XG384,XG385,XG386,XG39,XG407,XG413,XG416,XG420,XG426,XG430,XG438B,XG439,XG448,XG455,XG457,XG465,XG466,XG479,XG481,XG492,X…	636
						Distribution: It is mainly distributed in Xingguo County and its surrounding provinces, such as Hubei, Guangdong, Fujian, Anhui.
Chinese indigeous goose	Fengcheng gray goose	FCG	51 (41F+10M)		Fengcheng County, Yichun City, Jiangxi Province	Origin: Fengchen County, Jiangxi Province.	10×	1	FC51	50
						Distribution: Distributed in Zhangshu, Linchuan, Jinxian, Xinjian, Anyi, Gaoan and other cities (counties).
Chinese indigeous goose	Guangfeng white goose	GFW	50 (24F+26M)		Guangfeng County, Shangrao City, Jiangxi Province	Origin: Guangfeng County, Jiangxi Province.	10×	4	GF20,GF30,GF31,GF46	46
						Distribution: Distributed in Guangfeng County and the surrounding county -- Yushan, Shangrao, Hengfeng, Qianshan and Yiyang counties.
Chinese indigeous goose	Lianhua white goose	LHW	11 (10F+1M)		Lianhua County, Pingxiang City, Jiangxi Province	Origin: Lianhua, Jiangxi Province.	10×	2	LH05,LH08	9
						Distribution: Mainly distributed in Lianhua county and the adjacent area -- Yongxin, Anfu, Jing gangshan, Xiangdong, Luxi and other counties, and Chaling, Youxian and other places in Hunan Province.
Chinese indigeous goose	Lingxian white goose	LXW	50 (28F+22M)		Lianhua County, Pingxiang City, Jiangxi Province	Origin: Yanling County, Hunan Province (Lingxian County).	10×	5	LX08,LX09,LX10,LX12,LX38	45
						Distribution: It is distributed in Lingxian County, Zixing City, Guidong County, Chaling County, Hunan Province and Jing gangshan, Suichuan County and Lianhua County in Jiangxi province.
European indigeous goose	Landaise goose	LDG	50		Nanfeng County, Fuzhou City, Jiangxi Province	Origin: Lande province, southwest France.	10×	1	LD33	49
Wild goose	Swan goose	ACy	5		Poyang Lake, Jiangxi Province	Distribution: Distributed in China, southern Siberia and other places.	10×	0	_	5
Wild goose	Greylag goose	AAn	5		Poyang Lake, Jiangxi Province	Distribution: Distributed in northern Europe, Siberia, Central Asia, the Far East and China.	10×	0	_	5
Total			994					149		845
Note: Number1, the number of goose individuals; F, female; M, male; Number2, the number of goose individuals after filtering; PI_HAT, the genetic relationship (shared proportion of IBD) that analysed by PLINK v1.9 with --genome command between each two individuals for each breed.
